# Supplementary material for: The 1.06 frequency ratio in the cochlea: evidence and outlook for a natural musical semitone
Source: PeerJ. 2017 Dec 21;5:e4192. doi: 10.7717/peerj.4192 (PMC5745955; doi:10.7717/peerj.4192)
Supplement: Data S1 — Left column is frequency (kHz); middle column is signal (dB SPL); right column is noise floor (dB SPL). [file peerj-05-4192-s001.txt]

0.500 -25.663 -17.754
0.501 -26.285 -17.701
0.502 -27.044 -17.548
0.503 -27.883 -17.350
0.504 -28.672 -17.159
0.505 -29.198 -17.013
0.506 -29.232 -16.940
0.507 -28.720 -16.958
0.508 -27.834 -17.082
0.509 -26.814 -17.322
0.510 -25.831 -17.686
0.511 -24.974 -18.183
0.512 -24.280 -18.822
0.513 -23.762 -19.609
0.514 -23.420 -20.544
0.515 -23.255 -21.608
0.516 -23.265 -22.733
0.517 -23.450 -23.752
0.518 -23.812 -24.379
0.519 -24.352 -24.340
0.520 -25.067 -23.645
0.521 -25.946 -22.577
0.522 -26.954 -21.424
0.523 -28.008 -20.349
0.524 -28.951 -19.421
0.525 -29.562 -18.660
0.526 -29.673 -18.066
0.527 -29.322 -17.631
0.528 -28.710 -17.345
0.529 -28.048 -17.189
0.530 -27.467 -17.142
0.531 -27.033 -17.170
0.532 -26.771 -17.227
0.533 -26.688 -17.248
0.534 -26.784 -17.165
0.535 -27.054 -16.918
0.536 -27.493 -16.485
0.537 -28.097 -15.891
0.538 -28.857 -15.195
0.539 -29.765 -14.462
0.540 -30.807 -13.751
0.541 -31.961 -13.102
0.542 -33.198 -12.544
0.543 -34.474 -12.092
0.544 -35.727 -11.756
0.545 -36.865 -11.540
0.546 -37.758 -11.446
0.547 -38.248 -11.475
0.548 -38.221 -11.624
0.549 -37.702 -11.888
0.550 -36.858 -12.256
0.551 -35.891 -12.707
0.552 -34.958 -13.206
0.553 -34.154 -13.696
0.554 -33.531 -14.101
0.555 -33.117 -14.335
0.556 -32.920 -14.334
0.557 -32.934 -14.093
0.558 -33.122 -13.661
0.559 -33.395 -13.120
0.560 -33.572 -12.548
0.561 -33.394 -12.004
0.562 -32.674 -11.525
0.563 -31.472 -11.131
0.564 -30.029 -10.831
0.565 -28.568 -10.630
0.566 -27.215 -10.527
0.567 -26.024 -10.519
0.568 -25.010 -10.603
0.569 -24.171 -10.773
0.570 -23.496 -11.024
0.571 -22.974 -11.348
0.572 -22.588 -11.737
0.573 -22.322 -12.180
0.574 -22.155 -12.666
0.575 -22.062 -13.179
0.576 -22.015 -13.707
0.577 -21.979 -14.235
0.578 -21.921 -14.752
0.579 -21.810 -15.251
0.580 -21.628 -15.734
0.581 -21.368 -16.205
0.582 -21.041 -16.676
0.583 -20.665 -17.160
0.584 -20.260 -17.665
0.585 -19.846 -18.189
0.586 -19.437 -18.715
0.587 -19.039 -19.196
0.588 -18.656 -19.555
0.589 -18.288 -19.698
0.590 -17.934 -19.548
0.591 -17.594 -19.095
0.592 -17.271 -18.406
0.593 -16.971 -17.582
0.594 -16.702 -16.720
0.595 -16.473 -15.886
0.596 -16.296 -15.120
0.597 -16.183 -14.441
0.598 -16.144 -13.858
0.599 -16.190 -13.370
0.600 -16.332 -12.975
0.601 -16.577 -12.666
0.602 -16.934 -12.435
0.603 -17.407 -12.275
0.604 -17.999 -12.175
0.605 -18.709 -12.126
0.606 -19.526 -12.118
0.607 -20.425 -12.143
0.608 -21.359 -12.192
0.609 -22.249 -12.261
0.610 -22.991 -12.347
0.611 -23.488 -12.451
0.612 -23.701 -12.576
0.613 -23.675 -12.730
0.614 -23.506 -12.921
0.615 -23.294 -13.157
0.616 -23.107 -13.450
0.617 -22.984 -13.809
0.618 -22.935 -14.244
0.619 -22.954 -14.762
0.620 -23.020 -15.370
0.621 -23.112 -16.075
0.622 -23.203 -16.881
0.623 -23.277 -17.788
0.624 -23.326 -18.792
0.625 -23.354 -19.881
0.626 -23.378 -21.029
0.627 -23.415 -22.180
0.628 -23.485 -23.235
0.629 -23.600 -24.040
0.630 -23.769 -24.413
0.631 -23.990 -24.240
0.632 -24.257 -23.562
0.633 -24.558 -22.540
0.634 -24.881 -21.347
0.635 -25.217 -20.105
0.636 -25.566 -18.889
0.637 -25.941 -17.740
0.638 -26.364 -16.677
0.639 -26.868 -15.713
0.640 -27.490 -14.851
0.641 -28.268 -14.093
0.642 -29.240 -13.438
0.643 -30.433 -12.885
0.644 -31.850 -12.433
0.645 -33.438 -12.078
0.646 -35.020 -11.818
0.647 -36.282 -11.652
0.648 -36.986 -11.575
0.649 -37.305 -11.587
0.650 -37.729 -11.683
0.651 -38.772 -11.861
0.652 -40.958 -12.118
0.653 -44.216 -12.449
0.654 -42.356 -12.849
0.655 -36.693 -13.309
0.656 -32.304 -13.820
0.657 -29.013 -14.367
0.658 -26.453 -14.935
0.659 -24.417 -15.501
0.660 -22.787 -16.039
0.661 -21.489 -16.523
0.662 -20.478 -16.929
0.663 -19.726 -17.240
0.664 -19.212 -17.450
0.665 -18.929 -17.567
0.666 -18.872 -17.609
0.667 -19.045 -17.597
0.668 -19.459 -17.554
0.669 -20.132 -17.501
0.670 -21.091 -17.452
0.671 -22.376 -17.415
0.672 -24.037 -17.395
0.673 -26.119 -17.387
0.674 -28.577 -17.384
0.675 -30.941 -17.371
0.676 -31.952 -17.334
0.677 -31.183 -17.255
0.678 -29.935 -17.119
0.679 -29.066 -16.919
0.680 -28.804 -16.656
0.681 -29.220 -16.340
0.682 -30.404 -15.989
0.683 -32.432 -15.622
0.684 -34.647 -15.259
0.685 -33.860 -14.919
0.686 -30.292 -14.614
0.687 -26.976 -14.354
0.688 -24.413 -14.142
0.689 -22.473 -13.979
0.690 -21.020 -13.860
0.691 -19.964 -13.776
0.692 -19.251 -13.716
0.693 -18.847 -13.664
0.694 -18.733 -13.604
0.695 -18.900 -13.521
0.696 -19.340 -13.402
0.697 -20.038 -13.242
0.698 -20.936 -13.043
0.699 -21.872 -12.812
0.700 -22.512 -12.565
0.701 -22.453 -12.315
0.702 -21.627 -12.081
0.703 -20.392 -11.875
0.704 -19.120 -11.710
0.705 -18.008 -11.596
0.706 -17.127 -11.538
0.707 -16.494 -11.541
0.708 -16.109 -11.608
0.709 -15.969 -11.740
0.710 -16.071 -11.936
0.711 -16.417 -12.194
0.712 -17.009 -12.511
0.713 -17.843 -12.881
0.714 -18.892 -13.296
0.715 -20.055 -13.741
0.716 -21.088 -14.197
0.717 -21.581 -14.636
0.718 -21.261 -15.021
0.719 -20.317 -15.311
0.720 -19.165 -15.468
0.721 -18.084 -15.469
0.722 -17.192 -15.317
0.723 -16.523 -15.038
0.724 -16.078 -14.675
0.725 -15.846 -14.273
0.726 -15.818 -13.875
0.727 -15.981 -13.512
0.728 -16.324 -13.206
0.729 -16.832 -12.973
0.730 -17.479 -12.819
0.731 -18.223 -12.747
0.732 -18.996 -12.753
0.733 -19.694 -12.828
0.734 -20.196 -12.955
0.735 -20.414 -13.112
0.736 -20.349 -13.266
0.737 -20.086 -13.383
0.738 -19.743 -13.427
0.739 -19.420 -13.376
0.740 -19.183 -13.222
0.741 -19.069 -12.982
0.742 -19.096 -12.684
0.743 -19.270 -12.366
0.744 -19.588 -12.062
0.745 -20.033 -11.800
0.746 -20.572 -11.600
0.747 -21.142 -11.477
0.748 -21.641 -11.438
0.749 -21.939 -11.485
0.750 -21.926 -11.617
0.751 -21.582 -11.828
0.752 -20.992 -12.107
0.753 -20.290 -12.439
0.754 -19.593 -12.802
0.755 -18.980 -13.168
0.756 -18.500 -13.508
0.757 -18.179 -13.791
0.758 -18.037 -13.993
0.759 -18.087 -14.104
0.760 -18.350 -14.123
0.761 -18.847 -14.064
0.762 -19.616 -13.946
0.763 -20.711 -13.786
0.764 -22.223 -13.600
0.765 -24.314 -13.397
0.766 -27.317 -13.181
0.767 -32.072 -12.955
0.768 -40.736 -12.719
0.769 -36.386 -12.476
0.770 -30.237 -12.229
0.771 -26.873 -11.983
0.772 -24.768 -11.744
0.773 -23.388 -11.521
0.774 -22.489 -11.318
0.775 -21.921 -11.144
0.776 -21.566 -11.001
0.777 -21.301 -10.891
0.778 -20.996 -10.817
0.779 -20.534 -10.775
0.780 -19.859 -10.765
0.781 -18.998 -10.782
0.782 -18.040 -10.823
0.783 -17.081 -10.884
0.784 -16.195 -10.962
0.785 -15.430 -11.054
0.786 -14.812 -11.159
0.787 -14.358 -11.277
0.788 -14.075 -11.407
0.789 -13.972 -11.550
0.790 -14.055 -11.705
0.791 -14.335 -11.871
0.792 -14.828 -12.047
0.793 -15.555 -12.228
0.794 -16.549 -12.410
0.795 -17.856 -12.590
0.796 -19.546 -12.761
0.797 -21.718 -12.921
0.798 -24.471 -13.067
0.799 -27.611 -13.200
0.800 -29.405 -13.323
0.801 -28.008 -13.439
0.802 -25.693 -13.553
0.803 -23.876 -13.671
0.804 -22.672 -13.795
0.805 -21.995 -13.927
0.806 -21.774 -14.067
0.807 -21.979 -14.212
0.808 -22.614 -14.357
0.809 -23.728 -14.498
0.810 -25.436 -14.628
0.811 -27.990 -14.743
0.812 -32.023 -14.841
0.813 -39.904 -14.921
0.814 -44.019 -14.986
0.815 -34.308 -15.041
0.816 -30.213 -15.091
0.817 -27.958 -15.143
0.818 -26.703 -15.201
0.819 -26.150 -15.272
0.820 -26.176 -15.359
0.821 -26.726 -15.465
0.822 -27.731 -15.594
0.823 -28.939 -15.751
0.824 -29.556 -15.941
0.825 -28.626 -16.172
0.826 -26.564 -16.454
0.827 -24.373 -16.800
0.828 -22.476 -17.226
0.829 -20.945 -17.751
0.830 -19.756 -18.400
0.831 -18.872 -19.204
0.832 -18.262 -20.204
0.833 -17.904 -21.462
0.834 -17.782 -23.074
0.835 -17.890 -25.207
0.836 -18.226 -28.200
0.837 -18.792 -32.906
0.838 -19.597 -41.361
0.839 -20.650 -36.457
0.840 -21.956 -30.148
0.841 -23.500 -26.465
0.842 -25.209 -23.945
0.843 -26.877 -22.073
0.844 -28.120 -20.618
0.845 -28.614 -19.458
0.846 -28.484 -18.520
0.847 -28.152 -17.757
0.848 -27.947 -17.137
0.849 -28.018 -16.640
0.850 -28.396 -16.249
0.851 -29.023 -15.954
0.852 -29.696 -15.749
0.853 -30.027 -15.627
0.854 -29.630 -15.584
0.855 -28.548 -15.617
0.856 -27.187 -15.723
0.857 -25.887 -15.896
0.858 -24.804 -16.128
0.859 -23.988 -16.409
0.860 -23.444 -16.724
0.861 -23.166 -17.050
0.862 -23.146 -17.362
0.863 -23.377 -17.630
0.864 -23.854 -17.828
0.865 -24.571 -17.936
0.866 -25.518 -17.950
0.867 -26.671 -17.880
0.868 -27.978 -17.750
0.869 -29.346 -17.588
0.870 -30.639 -17.422
0.871 -31.725 -17.276
0.872 -32.546 -17.167
0.873 -33.107 -17.107
0.874 -33.324 -17.103
0.875 -32.904 -17.158
0.876 -31.600 -17.270
0.877 -29.623 -17.435
0.878 -27.432 -17.648
0.879 -25.338 -17.900
0.880 -23.464 -18.183
0.881 -21.839 -18.486
0.882 -20.452 -18.799
0.883 -19.284 -19.110
0.884 -18.310 -19.410
0.885 -17.507 -19.690
0.886 -16.852 -19.940
0.887 -16.320 -20.151
0.888 -15.887 -20.316
0.889 -15.528 -20.426
0.890 -15.215 -20.476
0.891 -14.926 -20.462
0.892 -14.642 -20.386
0.893 -14.351 -20.255
0.894 -14.053 -20.081
0.895 -13.753 -19.881
0.896 -13.467 -19.673
0.897 -13.213 -19.476
0.898 -13.009 -19.309
0.899 -12.874 -19.186
0.900 -12.823 -19.123
0.901 -12.867 -19.128
0.902 -13.017 -19.210
0.903 -13.280 -19.370
0.904 -13.659 -19.609
0.905 -14.154 -19.917
0.906 -14.759 -20.274
0.907 -15.460 -20.647
0.908 -16.228 -20.986
0.909 -17.013 -21.227
0.910 -17.747 -21.307
0.911 -18.348 -21.187
0.912 -18.751 -20.873
0.913 -18.934 -20.409
0.914 -18.936 -19.860
0.915 -18.830 -19.287
0.916 -18.690 -18.735
0.917 -18.570 -18.234
0.918 -18.500 -17.796
0.919 -18.487 -17.425
0.920 -18.520 -17.116
0.921 -18.575 -16.861
0.922 -18.622 -16.645
0.923 -18.632 -16.455
0.924 -18.584 -16.279
0.925 -18.470 -16.106
0.926 -18.301 -15.932
0.927 -18.101 -15.761
0.928 -17.894 -15.600
0.929 -17.708 -15.465
0.930 -17.559 -15.373
0.931 -17.459 -15.342
0.932 -17.411 -15.393
0.933 -17.409 -15.544
0.934 -17.443 -15.810
0.935 -17.499 -16.205
0.936 -17.558 -16.737
0.937 -17.607 -17.399
0.938 -17.633 -18.156
0.939 -17.635 -18.916
0.940 -17.618 -19.501
0.941 -17.595 -19.674
0.942 -17.585 -19.286
0.943 -17.609 -18.421
0.944 -17.686 -17.313
0.945 -17.836 -16.168
0.946 -18.076 -15.105
0.947 -18.422 -14.178
0.948 -18.892 -13.404
0.949 -19.501 -12.785
0.950 -20.270 -12.318
0.951 -21.226 -11.997
0.952 -22.406 -11.817
0.953 -23.863 -11.774
0.954 -25.687 -11.863
0.955 -28.032 -12.080
0.956 -31.213 -12.423
0.957 -35.975 -12.884
0.958 -43.612 -13.455
0.959 -40.313 -14.117
0.960 -34.514 -14.842
0.961 -31.124 -15.581
0.962 -28.883 -16.264
0.963 -27.290 -16.806
0.964 -26.117 -17.131
0.965 -25.241 -17.211
0.966 -24.593 -17.077
0.967 -24.128 -16.808
0.968 -23.822 -16.487
0.969 -23.658 -16.182
0.970 -23.630 -15.942
0.971 -23.741 -15.796
0.972 -23.995 -15.762
0.973 -24.407 -15.852
0.974 -24.996 -16.077
0.975 -25.787 -16.447
0.976 -26.812 -16.974
0.977 -28.101 -17.673
0.978 -29.650 -18.564
0.979 -31.310 -19.668
0.980 -32.528 -20.992
0.981 -32.416 -22.499
0.982 -30.970 -23.989
0.983 -29.080 -24.946
0.984 -27.303 -24.750
0.985 -25.791 -23.508
0.986 -24.549 -21.881
0.987 -23.548 -20.308
0.988 -22.756 -18.936
0.989 -22.146 -17.788
0.990 -21.694 -16.850
0.991 -21.381 -16.100
0.992 -21.187 -15.519
0.993 -21.095 -15.088
0.994 -21.083 -14.793
0.995 -21.127 -14.624
0.996 -21.202 -14.568
0.997 -21.278 -14.614
0.998 -21.326 -14.752
0.999 -21.323 -14.968
1.000 -21.256 -15.246
1.001 -21.130 -15.568
1.002 -20.963 -15.909
1.003 -20.785 -16.246
1.004 -20.630 -16.549
1.005 -20.532 -16.794
1.006 -20.527 -16.960
1.007 -20.643 -17.037
1.008 -20.912 -17.024
1.009 -21.361 -16.927
1.010 -22.020 -16.759
1.011 -22.915 -16.533
1.012 -24.048 -16.264
1.013 -25.342 -15.962
1.014 -26.494 -15.640
1.015 -26.869 -15.310
1.016 -26.036 -14.982
1.017 -24.421 -14.668
1.018 -22.665 -14.380
1.019 -21.075 -14.126
1.020 -19.734 -13.916
1.021 -18.645 -13.758
1.022 -17.787 -13.655
1.023 -17.139 -13.610
1.024 -16.683 -13.623
1.025 -16.403 -13.690
1.026 -16.285 -13.802
1.027 -16.318 -13.947
1.028 -16.492 -14.105
1.029 -16.795 -14.256
1.030 -17.213 -14.372
1.031 -17.732 -14.429
1.032 -18.331 -14.409
1.033 -18.991 -14.304
1.034 -19.688 -14.118
1.035 -20.406 -13.867
1.036 -21.132 -13.575
1.037 -21.864 -13.264
1.038 -22.606 -12.958
1.039 -23.350 -12.672
1.040 -24.058 -12.420
1.041 -24.630 -12.209
1.042 -24.903 -12.045
1.043 -24.720 -11.929
1.044 -24.068 -11.860
1.045 -23.103 -11.838
1.046 -22.030 -11.858
1.047 -21.002 -11.917
1.048 -20.103 -12.008
1.049 -19.374 -12.125
1.050 -18.830 -12.263
1.051 -18.478 -12.412
1.052 -18.316 -12.564
1.053 -18.342 -12.713
1.054 -18.552 -12.850
1.055 -18.934 -12.968
1.056 -19.467 -13.064
1.057 -20.111 -13.135
1.058 -20.792 -13.180
1.059 -21.397 -13.201
1.060 -21.791 -13.201
1.061 -21.885 -13.184
1.062 -21.696 -13.153
1.063 -21.339 -13.111
1.064 -20.953 -13.060
1.065 -20.652 -13.000
1.066 -20.513 -12.931
1.067 -20.590 -12.853
1.068 -20.925 -12.766
1.069 -21.571 -12.671
1.070 -22.598 -12.569
1.071 -24.135 -12.467
1.072 -26.430 -12.367
1.073 -30.098 -12.276
1.074 -37.510 -12.200
1.075 -44.955 -12.143
1.076 -32.030 -12.108
1.077 -27.071 -12.095
1.078 -24.025 -12.102
1.079 -21.901 -12.121
1.080 -20.346 -12.142
1.081 -19.194 -12.154
1.082 -18.355 -12.143
1.083 -17.779 -12.096
1.084 -17.439 -12.006
1.085 -17.321 -11.871
1.086 -17.425 -11.698
1.087 -17.761 -11.501
1.088 -18.353 -11.297
1.089 -19.241 -11.106
1.090 -20.490 -10.949
1.091 -22.205 -10.843
1.092 -24.540 -10.807
1.093 -27.614 -10.854
1.094 -30.472 -10.998
1.095 -29.501 -11.255
1.096 -26.243 -11.639
1.097 -23.485 -12.167
1.098 -21.462 -12.861
1.099 -20.017 -13.748
1.100 -19.024 -14.868
1.101 -18.408 -16.271
1.102 -18.128 -18.026
1.103 -18.169 -20.191
1.104 -18.533 -22.649
1.105 -19.249 -24.441
1.106 -20.375 -23.813
1.107 -22.024 -21.513
1.108 -24.419 -19.169
1.109 -28.083 -17.215
1.110 -34.581 -15.640
1.111 -39.848 -14.374
1.112 -31.062 -13.355
1.113 -26.514 -12.538
1.114 -23.736 -11.890
1.115 -21.826 -11.387
1.116 -20.411 -11.014
1.117 -19.283 -10.756
1.118 -18.304 -10.605
1.119 -17.383 -10.552
1.120 -16.466 -10.588
1.121 -15.540 -10.707
1.122 -14.620 -10.896
1.123 -13.739 -11.143
1.124 -12.929 -11.426
1.125 -12.222 -11.720
1.126 -11.640 -11.989
1.127 -11.200 -12.197
1.128 -10.914 -12.307
1.129 -10.788 -12.296
1.130 -10.830 -12.161
1.131 -11.041 -11.918
1.132 -11.418 -11.602
1.133 -11.948 -11.248
1.134 -12.591 -10.892
1.135 -13.271 -10.561
1.136 -13.853 -10.273
1.137 -14.161 -10.040
1.138 -14.072 -9.868
1.139 -13.607 -9.758
1.140 -12.918 -9.709
1.141 -12.178 -9.716
1.142 -11.508 -9.771
1.143 -10.978 -9.866
1.144 -10.622 -9.992
1.145 -10.459 -10.138
1.146 -10.499 -10.295
1.147 -10.750 -10.454
1.148 -11.225 -10.608
1.149 -11.939 -10.755
1.150 -12.912 -10.894
1.151 -14.166 -11.026
1.152 -15.714 -11.155
1.153 -17.518 -11.287
1.154 -19.361 -11.424
1.155 -20.656 -11.571
1.156 -20.735 -11.728
1.157 -19.808 -11.897
1.158 -18.620 -12.077
1.159 -17.603 -12.266
1.160 -16.886 -12.465
1.161 -16.483 -12.674
1.162 -16.379 -12.897
1.163 -16.558 -13.138
1.164 -17.003 -13.408
1.165 -17.698 -13.715
1.166 -18.618 -14.073
1.167 -19.712 -14.492
1.168 -20.877 -14.986
1.169 -21.938 -15.560
1.170 -22.679 -16.217
1.171 -22.988 -16.945
1.172 -22.961 -17.705
1.173 -22.824 -18.420
1.174 -22.780 -18.966
1.175 -22.967 -19.196
1.176 -23.475 -19.021
1.177 -24.387 -18.479
1.178 -25.813 -17.705
1.179 -27.953 -16.845
1.180 -31.251 -16.002
1.181 -37.120 -15.236
1.182 -66.385 -14.572
1.183 -37.985 -14.023
1.184 -32.248 -13.590
1.185 -29.236 -13.270
1.186 -27.411 -13.059
1.187 -26.298 -12.951
1.188 -25.686 -12.939
1.189 -25.461 -13.018
1.190 -25.546 -13.178
1.191 -25.884 -13.410
1.192 -26.414 -13.701
1.193 -27.073 -14.036
1.194 -27.790 -14.397
1.195 -28.503 -14.763
1.196 -29.178 -15.113
1.197 -29.826 -15.430
1.198 -30.486 -15.700
1.199 -31.176 -15.920
1.200 -31.806 -16.096
1.201 -32.099 -16.244
1.202 -31.685 -16.382
1.203 -30.506 -16.532
1.204 -28.921 -16.712
1.205 -27.312 -16.934
1.206 -25.882 -17.206
1.207 -24.701 -17.527
1.208 -23.785 -17.886
1.209 -23.123 -18.260
1.210 -22.699 -18.616
1.211 -22.484 -18.909
1.212 -22.438 -19.092
1.213 -22.494 -19.129
1.214 -22.554 -19.009
1.215 -22.488 -18.749
1.216 -22.175 -18.387
1.217 -21.574 -17.968
1.218 -20.745 -17.532
1.219 -19.807 -17.108
1.220 -18.872 -16.712
1.221 -18.018 -16.355
1.222 -17.289 -16.038
1.223 -16.703 -15.758
1.224 -16.269 -15.511
1.225 -15.986 -15.290
1.226 -15.850 -15.090
1.227 -15.852 -14.906
1.228 -15.981 -14.734
1.229 -16.220 -14.573
1.230 -16.547 -14.423
1.231 -16.929 -14.288
1.232 -17.327 -14.169
1.233 -17.694 -14.072
1.234 -17.985 -13.999
1.235 -18.173 -13.955
1.236 -18.254 -13.943
1.237 -18.252 -13.965
1.238 -18.209 -14.021
1.239 -18.171 -14.114
1.240 -18.180 -14.243
1.241 -18.270 -14.406
1.242 -18.467 -14.601
1.243 -18.789 -14.827
1.244 -19.252 -15.079
1.245 -19.867 -15.353
1.246 -20.647 -15.643
1.247 -21.601 -15.940
1.248 -22.736 -16.235
1.249 -24.051 -16.517
1.250 -25.526 -16.774
1.251 -27.099 -16.989
1.252 -28.642 -17.149
1.253 -29.966 -17.237
1.254 -30.920 -17.242
1.255 -31.551 -17.154
1.256 -32.111 -16.969
1.257 -32.928 -16.689
1.258 -34.347 -16.321
1.259 -36.801 -15.879
1.260 -40.462 -15.378
1.261 -40.091 -14.835
1.262 -34.683 -14.270
1.263 -30.322 -13.699
1.264 -27.074 -13.137
1.265 -24.552 -12.596
1.266 -22.531 -12.090
1.267 -20.883 -11.626
1.268 -19.529 -11.211
1.269 -18.418 -10.852
1.270 -17.514 -10.553
1.271 -16.789 -10.318
1.272 -16.225 -10.149
1.273 -15.804 -10.049
1.274 -15.514 -10.018
1.275 -15.344 -10.058
1.276 -15.282 -10.168
1.277 -15.319 -10.347
1.278 -15.448 -10.593
1.279 -15.662 -10.903
1.280 -15.953 -11.272
1.281 -16.320 -11.691
1.282 -16.761 -12.149
1.283 -17.278 -12.632
1.284 -17.877 -13.121
1.285 -18.564 -13.595
1.286 -19.347 -14.032
1.287 -20.228 -14.413
1.288 -21.197 -14.728
1.289 -22.210 -14.975
1.290 -23.170 -15.163
1.291 -23.911 -15.312
1.292 -24.250 -15.443
1.293 -24.116 -15.581
1.294 -23.622 -15.749
1.295 -22.972 -15.965
1.296 -22.341 -16.246
1.297 -21.833 -16.607
1.298 -21.506 -17.060
1.299 -21.387 -17.619
1.300 -21.497 -18.298
1.301 -21.850 -19.115
1.302 -22.466 -20.096
1.303 -23.374 -21.275
1.304 -24.606 -22.708
1.305 -26.205 -24.486
1.306 -28.191 -26.771
1.307 -30.451 -29.902
1.308 -32.404 -34.724
1.309 -32.916 -42.763
1.310 -31.934 -37.755
1.311 -30.607 -31.739
1.312 -29.590 -28.121
1.313 -29.041 -25.600
1.314 -28.980 -23.693
1.315 -29.420 -22.183
1.316 -30.400 -20.956
1.317 -31.989 -19.946
1.318 -34.212 -19.114
1.319 -36.509 -18.433
1.320 -36.618 -17.888
1.321 -34.136 -17.468
1.322 -31.437 -17.167
1.323 -29.286 -16.982
1.324 -27.659 -16.913
1.325 -26.440 -16.962
1.326 -25.528 -17.131
1.327 -24.837 -17.427
1.328 -24.298 -17.859
1.329 -23.851 -18.439
1.330 -23.449 -19.184
1.331 -23.065 -20.116
1.332 -22.697 -21.270
1.333 -22.361 -22.696
1.334 -22.093 -24.474
1.335 -21.934 -26.743
1.336 -21.930 -29.775
1.337 -22.132 -34.211
1.338 -22.599 -41.988
1.339 -23.409 -43.137
1.340 -24.688 -35.817
1.341 -26.662 -32.047
1.342 -29.853 -29.752
1.343 -35.985 -28.235
1.344 -47.000 -27.203
1.345 -32.991 -26.501
1.346 -27.483 -26.031
1.347 -24.139 -25.725
1.348 -21.808 -25.531
1.349 -20.094 -25.411
1.350 -18.814 -25.338
1.351 -17.870 -25.300
1.352 -17.202 -25.303
1.353 -16.776 -25.363
1.354 -16.568 -25.510
1.355 -16.566 -25.779
1.356 -16.763 -26.214
1.357 -17.158 -26.858
1.358 -17.755 -27.755
1.359 -18.564 -28.922
1.360 -19.602 -30.255
1.361 -20.894 -31.274
1.362 -22.476 -31.046
1.363 -24.397 -29.348
1.364 -26.716 -27.069
1.365 -29.467 -24.866
1.366 -32.458 -22.926
1.367 -34.642 -21.262
1.368 -34.581 -19.842
1.369 -33.159 -18.633
1.370 -31.723 -17.604
1.371 -30.596 -16.733
1.372 -29.715 -16.000
1.373 -28.955 -15.392
1.374 -28.208 -14.895
1.375 -27.416 -14.501
1.376 -26.578 -14.201
1.377 -25.733 -13.989
1.378 -24.934 -13.860
1.379 -24.228 -13.807
1.380 -23.648 -13.829
1.381 -23.219 -13.920
1.382 -22.956 -14.077
1.383 -22.872 -14.298
1.384 -22.978 -14.576
1.385 -23.288 -14.907
1.386 -23.819 -15.283
1.387 -24.592 -15.692
1.388 -25.637 -16.117
1.389 -26.985 -16.536
1.390 -28.658 -16.922
1.391 -30.600 -17.242
1.392 -32.484 -17.466
1.393 -33.483 -17.573
1.394 -33.014 -17.559
1.395 -31.742 -17.436
1.396 -30.486 -17.232
1.397 -29.565 -16.982
1.398 -29.049 -16.721
1.399 -28.950 -16.479
1.400 -29.277 -16.282
1.401 -30.059 -16.146
1.402 -31.334 -16.087
1.403 -33.082 -16.115
1.404 -34.907 -16.239
1.405 -35.409 -16.465
1.406 -33.745 -16.797
1.407 -31.360 -17.234
1.408 -29.260 -17.768
1.409 -27.625 -18.378
1.410 -26.421 -19.015
1.411 -25.594 -19.595
1.412 -25.097 -19.994
1.413 -24.900 -20.079
1.414 -24.978 -19.789
1.415 -25.309 -19.176
1.416 -25.859 -18.368
1.417 -26.566 -17.495
1.418 -27.311 -16.650
1.419 -27.902 -15.886
1.420 -28.134 -15.233
1.421 -27.934 -14.702
1.422 -27.430 -14.299
1.423 -26.838 -14.029
1.424 -26.334 -13.892
1.425 -26.016 -13.895
1.426 -25.931 -14.041
1.427 -26.086 -14.341
1.428 -26.452 -14.809
1.429 -26.938 -15.464
1.430 -27.352 -16.334
1.431 -27.404 -17.462
1.432 -26.875 -18.904
1.433 -25.832 -20.734
1.434 -24.547 -22.993
1.435 -23.261 -25.386
1.436 -22.104 -26.425
1.437 -21.124 -24.821
1.438 -20.329 -22.239
1.439 -19.713 -19.899
1.440 -19.261 -17.976
1.441 -18.956 -16.411
1.442 -18.784 -15.131
1.443 -18.727 -14.075
1.444 -18.773 -13.204
1.445 -18.912 -12.488
1.446 -19.140 -11.904
1.447 -19.457 -11.438
1.448 -19.873 -11.080
1.449 -20.402 -10.820
1.450 -21.066 -10.655
1.451 -21.883 -10.581
1.452 -22.855 -10.596
1.453 -23.929 -10.697
1.454 -24.922 -10.883
1.455 -25.456 -11.153
1.456 -25.157 -11.500
1.457 -24.096 -11.916
1.458 -22.705 -12.387
1.459 -21.338 -12.887
1.460 -20.160 -13.379
1.461 -19.226 -13.815
1.462 -18.549 -14.137
1.463 -18.130 -14.298
1.464 -17.971 -14.275
1.465 -18.079 -14.083
1.466 -18.467 -13.764
1.467 -19.158 -13.376
1.468 -20.176 -12.970
1.469 -21.533 -12.585
1.470 -23.148 -12.247
1.471 -24.631 -11.973
1.472 -25.092 -11.770
1.473 -24.079 -11.640
1.474 -22.364 -11.583
1.475 -20.698 -11.595
1.476 -19.336 -11.673
1.477 -18.311 -11.810
1.478 -17.602 -12.001
1.479 -17.180 -12.240
1.480 -17.017 -12.522
1.481 -17.086 -12.843
1.482 -17.356 -13.200
1.483 -17.777 -13.593
1.484 -18.267 -14.022
1.485 -18.697 -14.489
1.486 -18.910 -14.996
1.487 -18.787 -15.547
1.488 -18.330 -16.141
1.489 -17.658 -16.778
1.490 -16.916 -17.448
1.491 -16.215 -18.137
1.492 -15.614 -18.821
1.493 -15.140 -19.467
1.494 -14.793 -20.039
1.495 -14.562 -20.505
1.496 -14.424 -20.848
1.497 -14.353 -21.078
1.498 -14.315 -21.225
1.499 -14.278 -21.334
1.500 -14.218 -21.449
1.501 -14.121 -21.612
1.502 -13.990 -21.851
1.503 -13.839 -22.187
1.504 -13.693 -22.634
1.505 -13.576 -23.195
1.506 -13.511 -23.863
1.507 -13.514 -24.620
1.508 -13.590 -25.428
1.509 -13.741 -26.230
1.510 -13.954 -26.951
1.511 -14.212 -27.516
1.512 -14.488 -27.885
1.513 -14.750 -28.070
1.514 -14.971 -28.129
1.515 -15.135 -28.132
1.516 -15.241 -28.127
1.517 -15.310 -28.128
1.518 -15.374 -28.105
1.519 -15.474 -27.992
1.520 -15.646 -27.703
1.521 -15.922 -27.177
1.522 -16.327 -26.411
1.523 -16.880 -25.468
1.524 -17.590 -24.435
1.525 -18.453 -23.393
1.526 -19.446 -22.399
1.527 -20.509 -21.485
1.528 -21.531 -20.668
1.529 -22.360 -19.956
1.530 -22.875 -19.350
1.531 -23.074 -18.849
1.532 -23.091 -18.451
1.533 -23.101 -18.153
1.534 -23.248 -17.955
1.535 -23.624 -17.856
1.536 -24.267 -17.855
1.537 -25.148 -17.956
1.538 -26.088 -18.161
1.539 -26.643 -18.476
1.540 -26.285 -18.911
1.541 -25.043 -19.477
1.542 -23.457 -20.191
1.543 -21.946 -21.079
1.544 -20.675 -22.175
1.545 -19.684 -23.529
1.546 -18.969 -25.213
1.547 -18.513 -27.316
1.548 -18.298 -29.864
1.549 -18.304 -32.305
1.550 -18.505 -32.539
1.551 -18.858 -30.192
1.552 -19.292 -27.475
1.553 -19.694 -25.171
1.554 -19.911 -23.293
1.555 -19.817 -21.748
1.556 -19.386 -20.460
1.557 -18.716 -19.372
1.558 -17.953 -18.444
1.559 -17.217 -17.649
1.560 -16.584 -16.965
1.561 -16.092 -16.377
1.562 -15.758 -15.873
1.563 -15.587 -15.444
1.564 -15.576 -15.082
1.565 -15.718 -14.783
1.566 -16.001 -14.540
1.567 -16.406 -14.353
1.568 -16.903 -14.217
1.569 -17.449 -14.133
1.570 -17.987 -14.098
1.571 -18.449 -14.114
1.572 -18.778 -14.182
1.573 -18.948 -14.304
1.574 -18.975 -14.482
1.575 -18.908 -14.719
1.576 -18.807 -15.020
1.577 -18.717 -15.389
1.578 -18.662 -15.830
1.579 -18.644 -16.345
1.580 -18.637 -16.935
1.581 -18.599 -17.598
1.582 -18.479 -18.322
1.583 -18.232 -19.079
1.584 -17.843 -19.823
1.585 -17.331 -20.478
1.586 -16.740 -20.950
1.587 -16.123 -21.154
1.588 -15.528 -21.062
1.589 -14.988 -20.719
1.590 -14.526 -20.220
1.591 -14.153 -19.661
1.592 -13.874 -19.114
1.593 -13.688 -18.625
1.594 -13.589 -18.221
1.595 -13.569 -17.913
1.596 -13.617 -17.704
1.597 -13.717 -17.593
1.598 -13.855 -17.575
1.599 -14.012 -17.639
1.600 -14.173 -17.772
1.601 -14.324 -17.954
1.602 -14.456 -18.159
1.603 -14.565 -18.355
1.604 -14.653 -18.508
1.605 -14.727 -18.585
1.606 -14.797 -18.564
1.607 -14.873 -18.441
1.608 -14.964 -18.230
1.609 -15.077 -17.959
1.610 -15.220 -17.660
1.611 -15.397 -17.368
1.612 -15.613 -17.108
1.613 -15.873 -16.904
1.614 -16.185 -16.769
1.615 -16.560 -16.716
1.616 -17.009 -16.752
1.617 -17.549 -16.883
1.618 -18.201 -17.113
1.619 -18.990 -17.443
1.620 -19.944 -17.873
1.621 -21.098 -18.397
1.622 -22.489 -19.005
1.623 -24.139 -19.670
1.624 -26.012 -20.346
1.625 -27.842 -20.958
1.626 -28.914 -21.401
1.627 -28.559 -21.572
1.628 -27.218 -21.416
1.629 -25.704 -20.963
1.630 -24.380 -20.303
1.631 -23.322 -19.541
1.632 -22.509 -18.756
1.633 -21.900 -17.999
1.634 -21.450 -17.296
1.635 -21.113 -16.659
1.636 -20.848 -16.091
1.637 -20.620 -15.591
1.638 -20.400 -15.156
1.639 -20.176 -14.781
1.640 -19.950 -14.462
1.641 -19.735 -14.196
1.642 -19.550 -13.979
1.643 -19.418 -13.808
1.644 -19.358 -13.679
1.645 -19.384 -13.593
1.646 -19.503 -13.546
1.647 -19.713 -13.538
1.648 -20.005 -13.568
1.649 -20.356 -13.636
1.650 -20.735 -13.742
1.651 -21.101 -13.887
1.652 -21.413 -14.069
1.653 -21.644 -14.289
1.654 -21.790 -14.546
1.655 -21.876 -14.840
1.656 -21.945 -15.169
1.657 -22.050 -15.530
1.658 -22.239 -15.921
1.659 -22.552 -16.337
1.660 -23.021 -16.773
1.661 -23.669 -17.224
1.662 -24.513 -17.684
1.663 -25.562 -18.148
1.664 -26.812 -18.613
1.665 -28.237 -19.079
1.666 -29.783 -19.547
1.667 -31.365 -20.025
1.668 -32.907 -20.523
1.669 -34.407 -21.056
1.670 -35.946 -21.642
1.671 -37.449 -22.303
1.672 -37.968 -23.065
1.673 -36.169 -23.962
1.674 -33.075 -25.034
1.675 -30.078 -26.336
1.676 -27.541 -27.946
1.677 -25.458 -29.967
1.678 -23.768 -32.494
1.679 -22.416 -35.249
1.680 -21.359 -36.256
1.681 -20.562 -34.035
1.682 -20.000 -31.060
1.683 -19.651 -28.519
1.684 -19.490 -26.458
1.685 -19.490 -24.767
1.686 -19.611 -23.355
1.687 -19.796 -22.158
1.688 -19.974 -21.131
1.689 -20.062 -20.245
1.690 -19.999 -19.477
1.691 -19.769 -18.812
1.692 -19.417 -18.239
1.693 -19.017 -17.751
1.694 -18.651 -17.343
1.695 -18.381 -17.011
1.696 -18.254 -16.754
1.697 -18.297 -16.572
1.698 -18.523 -16.467
1.699 -18.929 -16.441
1.700 -19.487 -16.497
1.701 -20.125 -16.642
1.702 -20.703 -16.881
1.703 -21.024 -17.224
1.704 -20.931 -17.682
1.705 -20.436 -18.272
1.706 -19.716 -19.014
1.707 -18.974 -19.939
1.708 -18.354 -21.090
1.709 -17.942 -22.537
1.710 -17.789 -24.394
1.711 -17.936 -26.875
1.712 -18.433 -30.440
1.713 -19.360 -36.298
1.714 -20.857 -41.604
1.715 -23.218 -33.950
1.716 -27.201 -29.188
1.717 -36.089 -26.149
1.718 -35.511 -23.977
1.719 -26.421 -22.321
1.720 -22.054 -21.006
1.721 -19.270 -19.932
1.722 -17.325 -19.032
1.723 -15.929 -18.260
1.724 -14.939 -17.580
1.725 -14.279 -16.964
1.726 -13.902 -16.390
1.727 -13.784 -15.842
1.728 -13.912 -15.309
1.729 -14.284 -14.783
1.730 -14.907 -14.262
1.731 -15.798 -13.749
1.732 -16.981 -13.247
1.733 -18.490 -12.763
1.734 -20.352 -12.303
1.735 -22.524 -11.873
1.736 -24.683 -11.479
1.737 -25.912 -11.127
1.738 -25.505 -10.820
1.739 -24.225 -10.562
1.740 -22.972 -10.354
1.741 -22.058 -10.200
1.742 -21.527 -10.099
1.743 -21.366 -10.052
1.744 -21.557 -10.059
1.745 -22.097 -10.121
1.746 -23.005 -10.235
1.747 -24.326 -10.402
1.748 -26.151 -10.618
1.749 -28.655 -10.883
1.750 -32.161 -11.192
1.751 -36.901 -11.542
1.752 -38.438 -11.930
1.753 -34.173 -12.350
1.754 -30.629 -12.797
1.755 -28.130 -13.267
1.756 -26.262 -13.752
1.757 -24.781 -14.250
1.758 -23.548 -14.756
1.759 -22.487 -15.269
1.760 -21.558 -15.788
1.761 -20.743 -16.316
1.762 -20.034 -16.857
1.763 -19.429 -17.419
1.764 -18.925 -18.009
1.765 -18.517 -18.637
1.766 -18.196 -19.314
1.767 -17.949 -20.052
1.768 -17.757 -20.864
1.769 -17.600 -21.766
1.770 -17.456 -22.778
1.771 -17.308 -23.926
1.772 -17.144 -25.247
1.773 -16.967 -26.793
1.774 -16.787 -28.643
1.775 -16.625 -30.916
1.776 -16.507 -33.754
1.777 -16.458 -36.979
1.778 -16.506 -38.351
1.779 -16.674 -35.910
1.780 -16.988 -32.775
1.781 -17.468 -30.202
1.782 -18.140 -28.161
1.783 -19.027 -26.511
1.784 -20.150 -25.149
1.785 -21.509 -24.007
1.786 -23.044 -23.037
1.787 -24.522 -22.207
1.788 -25.426 -21.491
1.789 -25.285 -20.870
1.790 -24.306 -20.327
1.791 -23.075 -19.852
1.792 -21.956 -19.435
1.793 -21.078 -19.068
1.794 -20.465 -18.750
1.795 -20.109 -18.480
1.796 -19.995 -18.259
1.797 -20.109 -18.092
1.798 -20.434 -17.987
1.799 -20.951 -17.950
1.800 -21.629 -17.993
1.801 -22.410 -18.125
1.802 -23.200 -18.356
1.803 -23.860 -18.697
1.804 -24.247 -19.155
1.805 -24.292 -19.732
1.806 -24.054 -20.420
1.807 -23.673 -21.185
1.808 -23.280 -21.951
1.809 -22.966 -22.573
1.810 -22.774 -22.864
1.811 -22.718 -22.686
1.812 -22.789 -22.070
1.813 -22.960 -21.190
1.814 -23.190 -20.230
1.815 -23.424 -19.314
1.816 -23.601 -18.509
1.817 -23.676 -17.842
1.818 -23.632 -17.326
1.819 -23.489 -16.963
1.820 -23.294 -16.753
1.821 -23.104 -16.698
1.822 -22.969 -16.798
1.823 -22.926 -17.059
1.824 -23.000 -17.489
1.825 -23.205 -18.101
1.826 -23.547 -18.909
1.827 -24.024 -19.934
1.828 -24.625 -21.195
1.829 -25.329 -22.689
1.830 -26.102 -24.326
1.831 -26.891 -25.768
1.832 -27.624 -26.331
1.833 -28.214 -25.605
1.834 -28.575 -24.099
1.835 -28.642 -22.458
1.836 -28.393 -20.967
1.837 -27.851 -19.691
1.838 -27.080 -18.622
1.839 -26.161 -17.735
1.840 -25.178 -17.004
1.841 -24.200 -16.409
1.842 -23.283 -15.931
1.843 -22.464 -15.557
1.844 -21.769 -15.275
1.845 -21.215 -15.075
1.846 -20.812 -14.950
1.847 -20.566 -14.894
1.848 -20.481 -14.902
1.849 -20.555 -14.969
1.850 -20.784 -15.090
1.851 -21.150 -15.262
1.852 -21.624 -15.481
1.853 -22.148 -15.743
1.854 -22.635 -16.044
1.855 -22.978 -16.380
1.856 -23.090 -16.744
1.857 -22.956 -17.130
1.858 -22.648 -17.531
1.859 -22.280 -17.937
1.860 -21.958 -18.339
1.861 -21.765 -18.726
1.862 -21.752 -19.087
1.863 -21.954 -19.415
1.864 -22.390 -19.705
1.865 -23.059 -19.960
1.866 -23.913 -20.189
1.867 -24.801 -20.404
1.868 -25.394 -20.626
1.869 -25.291 -20.877
1.870 -24.417 -21.182
1.871 -23.119 -21.567
1.872 -21.774 -22.059
1.873 -20.580 -22.687
1.874 -19.610 -23.484
1.875 -18.881 -24.489
1.876 -18.391 -25.746
1.877 -18.135 -27.298
1.878 -18.112 -29.142
1.879 -18.324 -31.054
1.880 -18.781 -32.202
1.881 -19.506 -31.587
1.882 -20.535 -29.750
1.883 -21.926 -27.760
1.884 -23.780 -26.029
1.885 -26.270 -24.614
1.886 -29.663 -23.486
1.887 -33.815 -22.608
1.888 -34.477 -21.947
1.889 -30.780 -21.483
1.890 -27.589 -21.201
1.891 -25.304 -21.095
1.892 -23.640 -21.166
1.893 -22.396 -21.422
1.894 -21.454 -21.881
1.895 -20.739 -22.572
1.896 -20.205 -23.547
1.897 -19.827 -24.888
1.898 -19.591 -26.742
1.899 -19.496 -29.389
1.900 -19.546 -33.390
1.901 -19.754 -38.613
1.902 -20.135 -35.775
1.903 -20.707 -30.554
1.904 -21.489 -27.024
1.905 -22.482 -24.521
1.906 -23.652 -22.655
1.907 -24.852 -21.228
1.908 -25.744 -20.133
1.909 -25.881 -19.306
1.910 -25.173 -18.709
1.911 -24.013 -18.316
1.912 -22.812 -18.113
1.913 -21.779 -18.088
1.914 -20.984 -18.234
1.915 -20.439 -18.544
1.916 -20.135 -19.006
1.917 -20.058 -19.597
1.918 -20.187 -20.271
1.919 -20.495 -20.944
1.920 -20.943 -21.486
1.921 -21.472 -21.748
1.922 -22.003 -21.644
1.923 -22.447 -21.215
1.924 -22.740 -20.597
1.925 -22.875 -19.935
1.926 -22.909 -19.336
1.927 -22.923 -18.858
1.928 -22.982 -18.535
1.929 -23.100 -18.381
1.930 -23.212 -18.400
1.931 -23.156 -18.590
1.932 -22.732 -18.937
1.933 -21.838 -19.409
1.934 -20.578 -19.933
1.935 -19.164 -20.380
1.936 -17.774 -20.560
1.937 -16.509 -20.309
1.938 -15.415 -19.605
1.939 -14.504 -18.588
1.940 -13.776 -17.443
1.941 -13.223 -16.306
1.942 -12.834 -15.251
1.943 -12.595 -14.310
1.944 -12.488 -13.491
1.945 -12.492 -12.795
1.946 -12.579 -12.214
1.947 -12.713 -11.743
1.948 -12.855 -11.375
1.949 -12.965 -11.104
1.950 -13.011 -10.926
1.951 -12.981 -10.836
1.952 -12.885 -10.833
1.953 -12.751 -10.915
1.954 -12.613 -11.080
1.955 -12.504 -11.329
1.956 -12.446 -11.662
1.957 -12.451 -12.079
1.958 -12.516 -12.580
1.959 -12.626 -13.162
1.960 -12.753 -13.817
1.961 -12.864 -14.530
1.962 -12.926 -15.273
1.963 -12.918 -16.002
1.964 -12.844 -16.652
1.965 -12.726 -17.153
1.966 -12.602 -17.445
1.967 -12.512 -17.511
1.968 -12.487 -17.387
1.969 -12.540 -17.141
1.970 -12.664 -16.848
1.971 -12.818 -16.568
1.972 -12.928 -16.343
1.973 -12.889 -16.195
1.974 -12.611 -16.135
1.975 -12.065 -16.160
1.976 -11.311 -16.260
1.977 -10.453 -16.413
1.978 -9.596 -16.584
1.979 -8.810 -16.727
1.980 -8.136 -16.788
1.981 -7.586 -16.715
1.982 -7.155 -16.473
1.983 -6.815 -16.061
1.984 -6.520 -15.505
1.985 -6.201 -14.852
1.986 -5.777 -14.148
1.987 -5.181 -13.433
1.988 -4.386 -12.735
1.989 -3.420 -12.074
1.990 -2.348 -11.460
1.991 -1.242 -10.900
1.992 -0.164 -10.399
1.993 0.848 -9.958
1.994 1.767 -9.579
1.995 2.583 -9.263
1.996 3.289 -9.012
1.997 3.883 -8.825
1.998 4.365 -8.704
1.999 4.738 -8.647
2.000 5.004 -8.656
2.001 5.163 -8.727
2.002 5.219 -8.858
2.003 5.173 -9.044
2.004 5.026 -9.277
2.005 4.781 -9.547
2.006 4.440 -9.840
2.007 4.005 -10.141
2.008 3.480 -10.432
2.009 2.871 -10.693
2.010 2.186 -10.910
2.011 1.438 -11.073
2.012 0.644 -11.181
2.013 -0.175 -11.241
2.014 -0.991 -11.266
2.015 -1.774 -11.271
2.016 -2.497 -11.273
2.017 -3.140 -11.286
2.018 -3.701 -11.320
2.019 -4.187 -11.380
2.020 -4.621 -11.469
2.021 -5.026 -11.583
2.022 -5.425 -11.717
2.023 -5.834 -11.863
2.024 -6.262 -12.010
2.025 -6.709 -12.149
2.026 -7.173 -12.270
2.027 -7.645 -12.367
2.028 -8.119 -12.433
2.029 -8.590 -12.469
2.030 -9.059 -12.474
2.031 -9.532 -12.451
2.032 -10.020 -12.403
2.033 -10.535 -12.334
2.034 -11.088 -12.247
2.035 -11.685 -12.145
2.036 -12.325 -12.033
2.037 -12.994 -11.915
2.038 -13.665 -11.796
2.039 -14.297 -11.684
2.040 -14.844 -11.584
2.041 -15.264 -11.503
2.042 -15.537 -11.450
2.043 -15.671 -11.428
2.044 -15.700 -11.444
2.045 -15.665 -11.499
2.046 -15.603 -11.597
2.047 -15.537 -11.736
2.048 -15.475 -11.915
2.049 -15.418 -12.130
2.050 -15.362 -12.375
2.051 -15.304 -12.644
2.052 -15.241 -12.931
2.053 -15.180 -13.229
2.054 -15.128 -13.534
2.055 -15.092 -13.844
2.056 -15.075 -14.160
2.057 -15.072 -14.486
2.058 -15.069 -14.829
2.059 -15.040 -15.198
2.060 -14.956 -15.602
2.061 -14.792 -16.051
2.062 -14.537 -16.552
2.063 -14.199 -17.111
2.064 -13.807 -17.729
2.065 -13.399 -18.402
2.066 -13.015 -19.121
2.067 -12.690 -19.870
2.068 -12.450 -20.621
2.069 -12.312 -21.347
2.070 -12.287 -22.016
2.071 -12.377 -22.608
2.072 -12.575 -23.122
2.073 -12.869 -23.576
2.074 -13.229 -24.008
2.075 -13.617 -24.467
2.076 -13.978 -25.004
2.077 -14.257 -25.673
2.078 -14.409 -26.528
2.079 -14.422 -27.631
2.080 -14.318 -29.068
2.081 -14.144 -30.971
2.082 -13.954 -33.580
2.083 -13.790 -37.412
2.084 -13.678 -43.673
2.085 -13.630 -46.258
2.086 -13.644 -39.572
2.087 -13.708 -35.579
2.088 -13.806 -33.126
2.089 -13.925 -31.554
2.090 -14.054 -30.590
2.091 -14.192 -30.120
2.092 -14.338 -30.108
2.093 -14.481 -30.579
2.094 -14.577 -31.634
2.095 -14.523 -33.493
2.096 -14.158 -36.603
2.097 -13.342 -40.967
2.098 -12.069 -39.027
2.099 -10.488 -33.449
2.100 -8.785 -29.383
2.101 -7.100 -26.381
2.102 -5.511 -24.045
2.103 -4.050 -22.165
2.104 -2.730 -20.625
2.105 -1.551 -19.355
2.106 -0.508 -18.309
2.107 0.406 -17.457
2.108 1.196 -16.778
2.109 1.869 -16.259
2.110 2.432 -15.888
2.111 2.889 -15.660
2.112 3.246 -15.570
2.113 3.508 -15.614
2.114 3.678 -15.790
2.115 3.761 -16.097
2.116 3.762 -16.527
2.117 3.685 -17.072
2.118 3.536 -17.708
2.119 3.319 -18.395
2.120 3.041 -19.061
2.121 2.709 -19.605
2.122 2.331 -19.914
2.123 1.915 -19.912
2.124 1.469 -19.612
2.125 1.002 -19.103
2.126 0.519 -18.495
2.127 0.026 -17.877
2.128 -0.475 -17.305
2.129 -0.987 -16.805
2.130 -1.512 -16.386
2.131 -2.058 -16.047
2.132 -2.633 -15.776
2.133 -3.246 -15.562
2.134 -3.905 -15.387
2.135 -4.620 -15.236
2.136 -5.398 -15.093
2.137 -6.242 -14.948
2.138 -7.157 -14.794
2.139 -8.143 -14.633
2.140 -9.196 -14.470
2.141 -10.312 -14.317
2.142 -11.483 -14.186
2.143 -12.697 -14.093
2.144 -13.946 -14.052
2.145 -15.222 -14.077
2.146 -16.523 -14.179
2.147 -17.859 -14.370
2.148 -19.248 -14.661
2.149 -20.718 -15.060
2.150 -22.305 -15.579
2.151 -24.044 -16.227
2.152 -25.958 -17.016
2.153 -28.030 -17.959
2.154 -30.132 -19.068
2.155 -31.923 -20.360
2.156 -32.918 -21.846
2.157 -32.982 -23.535
2.158 -32.509 -25.416
2.159 -31.915 -27.436
2.160 -31.383 -29.458
2.161 -30.946 -31.234
2.162 -30.585 -32.473
2.163 -30.283 -33.027
2.164 -30.051 -32.899
2.165 -29.927 -32.086
2.166 -29.972 -30.615
2.167 -30.264 -28.693
2.168 -30.900 -26.608
2.169 -32.007 -24.575
2.170 -33.766 -22.698
2.171 -36.335 -21.011
2.172 -38.773 -19.516
2.173 -37.131 -18.203
2.174 -33.142 -17.055
2.175 -29.740 -16.058
2.176 -27.091 -15.196
2.177 -24.999 -14.456
2.178 -23.312 -13.826
2.179 -21.930 -13.296
2.180 -20.785 -12.857
2.181 -19.823 -12.500
2.182 -19.006 -12.218
2.183 -18.301 -12.005
2.184 -17.681 -11.855
2.185 -17.126 -11.766
2.186 -16.623 -11.734
2.187 -16.164 -11.758
2.188 -15.748 -11.837
2.189 -15.376 -11.974
2.190 -15.058 -12.171
2.191 -14.802 -12.433
2.192 -14.617 -12.766
2.193 -14.516 -13.177
2.194 -14.508 -13.678
2.195 -14.601 -14.278
2.196 -14.805 -14.996
2.197 -15.128 -15.850
2.198 -15.576 -16.868
2.199 -16.155 -18.088
2.200 -16.868 -19.565
2.201 -17.712 -21.387
2.202 -18.672 -23.703
2.203 -19.710 -26.792
2.204 -20.752 -31.223
2.205 -21.668 -36.983
2.206 -22.298 -34.694
2.207 -22.526 -29.803
2.208 -22.366 -26.630
2.209 -21.949 -24.489
2.210 -21.427 -22.975
2.211 -20.910 -21.886
2.212 -20.459 -21.110
2.213 -20.097 -20.577
2.214 -19.833 -20.242
2.215 -19.662 -20.068
2.216 -19.580 -20.023
2.217 -19.580 -20.071
2.218 -19.659 -20.166
2.219 -19.816 -20.252
2.220 -20.051 -20.259
2.221 -20.371 -20.120
2.222 -20.783 -19.789
2.223 -21.296 -19.260
2.224 -21.922 -18.572
2.225 -22.675 -17.784
2.226 -23.568 -16.956
2.227 -24.614 -16.138
2.228 -25.821 -15.361
2.229 -27.189 -14.647
2.230 -28.686 -14.005
2.231 -30.221 -13.442
2.232 -31.590 -12.959
2.233 -32.482 -12.556
2.234 -32.675 -12.231
2.235 -32.257 -11.982
2.236 -31.511 -11.806
2.237 -30.664 -11.701
2.238 -29.822 -11.664
2.239 -29.013 -11.690
2.240 -28.231 -11.777
2.241 -27.466 -11.920
2.242 -26.706 -12.114
2.243 -25.947 -12.353
2.244 -25.190 -12.631
2.245 -24.434 -12.941
2.246 -23.684 -13.275
2.247 -22.942 -13.623
2.248 -22.210 -13.975
2.249 -21.493 -14.322
2.250 -20.797 -14.654
2.251 -20.130 -14.961
2.252 -19.499 -15.236
2.253 -18.913 -15.472
2.254 -18.383 -15.664
2.255 -17.914 -15.811
2.256 -17.512 -15.910
2.257 -17.182 -15.964
2.258 -16.925 -15.977
2.259 -16.739 -15.956
2.260 -16.621 -15.908
2.261 -16.562 -15.845
2.262 -16.554 -15.779
2.263 -16.582 -15.720
2.264 -16.631 -15.682
2.265 -16.686 -15.675
2.266 -16.734 -15.707
2.267 -16.766 -15.785
2.268 -16.781 -15.911
2.269 -16.784 -16.082
2.270 -16.789 -16.289
2.271 -16.814 -16.513
2.272 -16.877 -16.725
2.273 -16.995 -16.886
2.274 -17.185 -16.951
2.275 -17.456 -16.880
2.276 -17.811 -16.654
2.277 -18.246 -16.280
2.278 -18.745 -15.793
2.279 -19.274 -15.238
2.280 -19.785 -14.661
2.281 -20.214 -14.101
2.282 -20.502 -13.585
2.283 -20.622 -13.132
2.284 -20.589 -12.754
2.285 -20.461 -12.458
2.286 -20.316 -12.249
2.287 -20.225 -12.128
2.288 -20.250 -12.097
2.289 -20.439 -12.156
2.290 -20.836 -12.307
2.291 -21.489 -12.549
2.292 -22.459 -12.883
2.293 -23.840 -13.312
2.294 -25.793 -13.837
2.295 -28.638 -14.462
2.296 -33.121 -15.191
2.297 -39.947 -16.028
2.298 -35.946 -16.983
2.299 -30.358 -18.064
2.300 -26.972 -19.286
2.301 -24.723 -20.664
2.302 -23.158 -22.222
2.303 -22.067 -23.990
2.304 -21.337 -26.008
2.305 -20.900 -28.330
2.306 -20.715 -31.028
2.307 -20.749 -34.188
2.308 -20.979 -37.858
2.309 -21.375 -41.701
2.310 -21.901 -43.838
2.311 -22.499 -42.542
2.312 -23.085 -39.713
2.313 -23.551 -36.628
2.314 -23.793 -33.610
2.315 -23.766 -30.804
2.316 -23.505 -28.270
2.317 -23.102 -26.018
2.318 -22.654 -24.029
2.319 -22.232 -22.276
2.320 -21.875 -20.734
2.321 -21.597 -19.381
2.322 -21.397 -18.195
2.323 -21.259 -17.161
2.324 -21.163 -16.265
2.325 -21.086 -15.495
2.326 -21.003 -14.841
2.327 -20.899 -14.294
2.328 -20.763 -13.846
2.329 -20.598 -13.491
2.330 -20.412 -13.221
2.331 -20.219 -13.030
2.332 -20.032 -12.911
2.333 -19.863 -12.859
2.334 -19.718 -12.866
2.335 -19.599 -12.926
2.336 -19.500 -13.032
2.337 -19.416 -13.178
2.338 -19.334 -13.358
2.339 -19.245 -13.567
2.340 -19.140 -13.803
2.341 -19.016 -14.064
2.342 -18.874 -14.349
2.343 -18.719 -14.662
2.344 -18.563 -15.006
2.345 -18.418 -15.386
2.346 -18.296 -15.811
2.347 -18.209 -16.287
2.348 -18.166 -16.822
2.349 -18.174 -17.424
2.350 -18.239 -18.101
2.351 -18.363 -18.860
2.352 -18.547 -19.704
2.353 -18.791 -20.638
2.354 -19.095 -21.656
2.355 -19.458 -22.746
2.356 -19.877 -23.877
2.357 -20.352 -24.989
2.358 -20.882 -25.982
2.359 -21.465 -26.723
2.360 -22.099 -27.093
2.361 -22.778 -27.054
2.362 -23.494 -26.677
2.363 -24.229 -26.085
2.364 -24.952 -25.388
2.365 -25.621 -24.662
2.366 -26.185 -23.948
2.367 -26.596 -23.268
2.368 -26.832 -22.630
2.369 -26.906 -22.041
2.370 -26.863 -21.503
2.371 -26.762 -21.016
2.372 -26.657 -20.582
2.373 -26.580 -20.200
2.374 -26.542 -19.871
2.375 -26.527 -19.593
2.376 -26.491 -19.365
2.377 -26.372 -19.186
2.378 -26.104 -19.054
2.379 -25.649 -18.967
2.380 -25.015 -18.925
2.381 -24.256 -18.927
2.382 -23.445 -18.973
2.383 -22.650 -19.066
2.384 -21.923 -19.207
2.385 -21.298 -19.402
2.386 -20.796 -19.656
2.387 -20.433 -19.979
2.388 -20.217 -20.381
2.389 -20.156 -20.876
2.390 -20.258 -21.483
2.391 -20.529 -22.227
2.392 -20.978 -23.142
2.393 -21.609 -24.277
2.394 -22.419 -25.711
2.395 -23.377 -27.571
2.396 -24.395 -30.097
2.397 -25.275 -33.785
2.398 -25.706 -39.367
2.399 -25.458 -39.605
2.400 -24.621 -33.651
2.401 -23.500 -29.572
2.402 -22.353 -26.701
2.403 -21.308 -24.519
2.404 -20.414 -22.778
2.405 -19.678 -21.345
2.406 -19.092 -20.142
2.407 -18.642 -19.122
2.408 -18.313 -18.251
2.409 -18.089 -17.508
2.410 -17.955 -16.877
2.411 -17.897 -16.348
2.412 -17.899 -15.913
2.413 -17.949 -15.566
2.414 -18.036 -15.303
2.415 -18.152 -15.121
2.416 -18.292 -15.019
2.417 -18.455 -14.993
2.418 -18.642 -15.041
2.419 -18.860 -15.158
2.420 -19.113 -15.337
2.421 -19.410 -15.567
2.422 -19.756 -15.831
2.423 -20.154 -16.105
2.424 -20.605 -16.357
2.425 -21.104 -16.550
2.426 -21.642 -16.645
2.427 -22.202 -16.615
2.428 -22.764 -16.452
2.429 -23.301 -16.170
2.430 -23.792 -15.801
2.431 -24.223 -15.385
2.432 -24.591 -14.960
2.433 -24.913 -14.556
2.434 -25.216 -14.198
2.435 -25.534 -13.898
2.436 -25.902 -13.666
2.437 -26.355 -13.504
2.438 -26.923 -13.410
2.439 -27.638 -13.377
2.440 -28.532 -13.392
2.441 -29.647 -13.439
2.442 -31.041 -13.492
2.443 -32.808 -13.521
2.444 -35.122 -13.495
2.445 -38.351 -13.386
2.446 -43.494 -13.175
2.447 -53.122 -12.862
2.448 -45.786 -12.461
2.449 -39.675 -11.998
2.450 -36.077 -11.504
2.451 -33.564 -11.007
2.452 -31.652 -10.532
2.453 -30.131 -10.096
2.454 -28.889 -9.712
2.455 -27.866 -9.389
2.456 -27.022 -9.131
2.457 -26.333 -8.941
2.458 -25.782 -8.820
2.459 -25.356 -8.766
2.460 -25.044 -8.777
2.461 -24.835 -8.850
2.462 -24.720 -8.979
2.463 -24.687 -9.156
2.464 -24.725 -9.372
2.465 -24.820 -9.616
2.466 -24.955 -9.873
2.467 -25.114 -10.127
2.468 -25.275 -10.362
2.469 -25.421 -10.562
2.470 -25.532 -10.717
2.471 -25.595 -10.820
2.472 -25.601 -10.872
2.473 -25.551 -10.880
2.474 -25.453 -10.857
2.475 -25.326 -10.815
2.476 -25.192 -10.767
2.477 -25.080 -10.725
2.478 -25.018 -10.696
2.479 -25.034 -10.685
2.480 -25.156 -10.692
2.481 -25.408 -10.717
2.482 -25.810 -10.753
2.483 -26.370 -10.796
2.484 -27.067 -10.837
2.485 -27.811 -10.870
2.486 -28.390 -10.890
2.487 -28.470 -10.893
2.488 -27.831 -10.879
2.489 -26.616 -10.852
2.490 -25.167 -10.817
2.491 -23.741 -10.782
2.492 -22.465 -10.756
2.493 -21.384 -10.748
2.494 -20.506 -10.765
2.495 -19.830 -10.814
2.496 -19.349 -10.903
2.497 -19.058 -11.034
2.498 -18.951 -11.212
2.499 -19.022 -11.440
2.500 -19.259 -11.718
2.501 -19.643 -12.046
2.502 -20.129 -12.426
2.503 -20.634 -12.855
2.504 -21.023 -13.333
2.505 -21.132 -13.856
2.506 -20.847 -14.424
2.507 -20.196 -15.033
2.508 -19.318 -15.680
2.509 -18.371 -16.364
2.510 -17.464 -17.083
2.511 -16.659 -17.836
2.512 -15.982 -18.624
2.513 -15.443 -19.451
2.514 -15.041 -20.321
2.515 -14.771 -21.240
2.516 -14.625 -22.212
2.517 -14.597 -23.230
2.518 -14.675 -24.267
2.519 -14.850 -25.246
2.520 -15.109 -26.013
2.521 -15.439 -26.346
2.522 -15.825 -26.083
2.523 -16.252 -25.270
2.524 -16.705 -24.125
2.525 -17.171 -22.861
2.526 -17.645 -21.614
2.527 -18.125 -20.448
2.528 -18.618 -19.387
2.529 -19.140 -18.438
2.530 -19.709 -17.599
2.531 -20.348 -16.864
2.532 -21.085 -16.226
2.533 -21.947 -15.680
2.534 -22.967 -15.218
2.535 -24.186 -14.835
2.536 -25.662 -14.522
2.537 -27.479 -14.273
2.538 -29.787 -14.079
2.539 -32.880 -13.932
2.540 -37.429 -13.823
2.541 -44.313 -13.740
2.542 -41.604 -13.675
2.543 -35.851 -13.618
2.544 -32.273 -13.561
2.545 -29.788 -13.500
2.546 -27.917 -13.434
2.547 -26.441 -13.365
2.548 -25.248 -13.302
2.549 -24.274 -13.252
2.550 -23.481 -13.227
2.551 -22.847 -13.241
2.552 -22.357 -13.304
2.553 -22.001 -13.430
2.554 -21.772 -13.629
2.555 -21.663 -13.912
2.556 -21.668 -14.287
2.557 -21.780 -14.762
2.558 -21.990 -15.342
2.559 -22.285 -16.024
2.560 -22.648 -16.798
2.561 -23.055 -17.634
2.562 -23.470 -18.468
2.563 -23.846 -19.191
2.564 -24.127 -19.655
2.565 -24.251 -19.735
2.566 -24.173 -19.409
2.567 -23.877 -18.774
2.568 -23.386 -17.974
2.569 -22.750 -17.129
2.570 -22.027 -16.309
2.571 -21.271 -15.550
2.572 -20.523 -14.867
2.573 -19.814 -14.261
2.574 -19.164 -13.731
2.575 -18.585 -13.276
2.576 -18.086 -12.893
2.577 -17.669 -12.582
2.578 -17.338 -12.343
2.579 -17.092 -12.178
2.580 -16.927 -12.092
2.581 -16.839 -12.089
2.582 -16.822 -12.175
2.583 -16.867 -12.358
2.584 -16.963 -12.645
2.585 -17.098 -13.046
2.586 -17.257 -13.571
2.587 -17.425 -14.233
2.588 -17.586 -15.045
2.589 -17.729 -16.024
2.590 -17.846 -17.186
2.591 -17.937 -18.547
2.592 -18.005 -20.114
2.593 -18.061 -21.860
2.594 -18.117 -23.665
2.595 -18.188 -25.235
2.596 -18.291 -26.127
2.597 -18.440 -26.146
2.598 -18.649 -25.601
2.599 -18.933 -24.906
2.600 -19.307 -24.276
2.601 -19.787 -23.759
2.602 -20.389 -23.309
2.603 -21.135 -22.842
2.604 -22.047 -22.268
2.605 -23.151 -21.539
2.606 -24.469 -20.662
2.607 -26.005 -19.694
2.608 -27.681 -18.708
2.609 -29.209 -17.765
2.610 -29.988 -16.909
2.611 -29.597 -16.165
2.612 -28.418 -15.547
2.613 -27.072 -15.062
2.614 -25.874 -14.711
2.615 -24.916 -14.496
2.616 -24.202 -14.415
2.617 -23.712 -14.470
2.618 -23.421 -14.659
2.619 -23.302 -14.984
2.620 -23.328 -15.446
2.621 -23.468 -16.044
2.622 -23.691 -16.774
2.623 -23.966 -17.625
2.624 -24.267 -18.570
2.625 -24.583 -19.551
2.626 -24.921 -20.466
2.627 -25.311 -21.164
2.628 -25.807 -21.497
2.629 -26.480 -21.412
2.630 -27.416 -20.992
2.631 -28.716 -20.392
2.632 -30.451 -19.747
2.633 -32.404 -19.143
2.634 -33.211 -18.623
2.635 -31.360 -18.207
2.636 -28.386 -17.899
2.637 -25.650 -17.699
2.638 -23.377 -17.602
2.639 -21.510 -17.605
2.640 -19.969 -17.702
2.641 -18.692 -17.885
2.642 -17.633 -18.149
2.643 -16.753 -18.481
2.644 -16.026 -18.867
2.645 -15.426 -19.285
2.646 -14.935 -19.703
2.647 -14.534 -20.081
2.648 -14.206 -20.373
2.649 -13.939 -20.536
2.650 -13.721 -20.541
2.651 -13.541 -20.386
2.652 -13.395 -20.097
2.653 -13.277 -19.713
2.654 -13.185 -19.280
2.655 -13.121 -18.836
2.656 -13.083 -18.409
2.657 -13.074 -18.021
2.658 -13.093 -17.684
2.659 -13.139 -17.407
2.660 -13.208 -17.195
2.661 -13.296 -17.051
2.662 -13.397 -16.978
2.663 -13.505 -16.978
2.664 -13.613 -17.052
2.665 -13.717 -17.203
2.666 -13.814 -17.430
2.667 -13.903 -17.735
2.668 -13.987 -18.115
2.669 -14.069 -18.566
2.670 -14.150 -19.080
2.671 -14.232 -19.637
2.672 -14.312 -20.211
2.673 -14.386 -20.757
2.674 -14.444 -21.220
2.675 -14.479 -21.540
2.676 -14.482 -21.673
2.677 -14.448 -21.606
2.678 -14.377 -21.368
2.679 -14.276 -21.011
2.680 -14.156 -20.594
2.681 -14.031 -20.165
2.682 -13.918 -19.757
2.683 -13.830 -19.389
2.684 -13.780 -19.072
2.685 -13.777 -18.807
2.686 -13.826 -18.591
2.687 -13.929 -18.417
2.688 -14.088 -18.278
2.689 -14.301 -18.164
2.690 -14.563 -18.066
2.691 -14.871 -17.975
2.692 -15.222 -17.885
2.693 -15.612 -17.790
2.694 -16.039 -17.687
2.695 -16.502 -17.576
2.696 -16.998 -17.457
2.697 -17.523 -17.335
2.698 -18.068 -17.214
2.699 -18.617 -17.097
2.700 -19.143 -16.991
2.701 -19.611 -16.901
2.702 -19.987 -16.832
2.703 -20.246 -16.788
2.704 -20.388 -16.774
2.705 -20.446 -16.795
2.706 -20.472 -16.854
2.707 -20.529 -16.956
2.708 -20.682 -17.105
2.709 -20.989 -17.304
2.710 -21.510 -17.559
2.711 -22.308 -17.872
2.712 -23.465 -18.250
2.713 -25.096 -18.696
2.714 -27.350 -19.218
2.715 -30.264 -19.820
2.716 -32.522 -20.512
2.717 -30.969 -21.302
2.718 -27.743 -22.200
2.719 -25.047 -23.214
2.720 -23.032 -24.346
2.721 -21.553 -25.581
2.722 -20.496 -26.854
2.723 -19.786 -27.998
2.724 -19.377 -28.705
2.725 -19.240 -28.665
2.726 -19.357 -27.874
2.727 -19.717 -26.643
2.728 -20.309 -25.279
2.729 -21.110 -23.952
2.730 -22.068 -22.728
2.731 -23.069 -21.623
2.732 -23.899 -20.636
2.733 -24.303 -19.757
2.734 -24.162 -18.978
2.735 -23.620 -18.291
2.736 -22.938 -17.688
2.737 -22.321 -17.166
2.738 -21.874 -16.719
2.739 -21.647 -16.347
2.740 -21.659 -16.047
2.741 -21.915 -15.819
2.742 -22.417 -15.664
2.743 -23.155 -15.586
2.744 -24.099 -15.586
2.745 -25.172 -15.670
2.746 -26.208 -15.844
2.747 -26.940 -16.117
2.748 -27.140 -16.498
2.749 -26.833 -17.002
2.750 -26.278 -17.647
2.751 -25.741 -18.454
2.752 -25.388 -19.452
2.753 -25.308 -20.673
2.754 -25.560 -22.137
2.755 -26.205 -23.804
2.756 -27.343 -25.404
2.757 -29.159 -26.187
2.758 -32.085 -25.448
2.759 -37.468 -23.669
2.760 -54.353 -21.693
2.761 -37.543 -19.884
2.762 -31.268 -18.317
2.763 -27.619 -16.976
2.764 -25.074 -15.830
2.765 -23.154 -14.849
2.766 -21.642 -14.009
2.767 -20.419 -13.290
2.768 -19.413 -12.678
2.769 -18.579 -12.160
2.770 -17.885 -11.726
2.771 -17.309 -11.370
2.772 -16.836 -11.084
2.773 -16.457 -10.863
2.774 -16.163 -10.704
2.775 -15.949 -10.603
2.776 -15.810 -10.557
2.777 -15.742 -10.562
2.778 -15.738 -10.616
2.779 -15.790 -10.717
2.780 -15.887 -10.863
2.781 -16.014 -11.050
2.782 -16.157 -11.275
2.783 -16.299 -11.537
2.784 -16.423 -11.833
2.785 -16.521 -12.160
2.786 -16.586 -12.517
2.787 -16.624 -12.902
2.788 -16.645 -13.316
2.789 -16.665 -13.760
2.790 -16.702 -14.238
2.791 -16.773 -14.754
2.792 -16.893 -15.314
2.793 -17.073 -15.926
2.794 -17.321 -16.594
2.795 -17.639 -17.321
2.796 -18.028 -18.102
2.797 -18.483 -18.918
2.798 -18.993 -19.725
2.799 -19.547 -20.447
2.800 -20.128 -20.977
2.801 -20.716 -21.206
2.802 -21.296 -21.089
2.803 -21.855 -20.672
2.804 -22.385 -20.069
2.805 -22.891 -19.392
2.806 -23.380 -18.725
2.807 -23.862 -18.117
2.808 -24.342 -17.590
2.809 -24.809 -17.150
2.810 -25.232 -16.794
2.811 -25.546 -16.511
2.812 -25.667 -16.285
2.813 -25.514 -16.094
2.814 -25.059 -15.917
2.815 -24.344 -15.731
2.816 -23.463 -15.514
2.817 -22.511 -15.253
2.818 -21.566 -14.944
2.819 -20.677 -14.592
2.820 -19.874 -14.210
2.821 -19.174 -13.816
2.822 -18.587 -13.430
2.823 -18.120 -13.070
2.824 -17.777 -12.751
2.825 -17.563 -12.485
2.826 -17.484 -12.282
2.827 -17.548 -12.148
2.828 -17.766 -12.087
2.829 -18.151 -12.103
2.830 -18.725 -12.197
2.831 -19.513 -12.370
2.832 -20.556 -12.620
2.833 -21.908 -12.946
2.834 -23.641 -13.344
2.835 -25.816 -13.810
2.836 -28.271 -14.335
2.837 -29.824 -14.909
2.838 -28.739 -15.520
2.839 -26.233 -16.150
2.840 -23.847 -16.781
2.841 -21.892 -17.396
2.842 -20.327 -17.976
2.843 -19.075 -18.511
2.844 -18.077 -18.996
2.845 -17.290 -19.431
2.846 -16.683 -19.822
2.847 -16.238 -20.175
2.848 -15.941 -20.491
2.849 -15.781 -20.765
2.850 -15.752 -20.986
2.851 -15.846 -21.141
2.852 -16.052 -21.217
2.853 -16.350 -21.213
2.854 -16.706 -21.139
2.855 -17.062 -21.015
2.856 -17.336 -20.873
2.857 -17.425 -20.746
2.858 -17.254 -20.664
2.859 -16.810 -20.651
2.860 -16.153 -20.727
2.861 -15.382 -20.905
2.862 -14.590 -21.188
2.863 -13.843 -21.570
2.864 -13.182 -22.029
2.865 -12.628 -22.519
2.866 -12.192 -22.965
2.867 -11.880 -23.266
2.868 -11.690 -23.329
2.869 -11.624 -23.118
2.870 -11.679 -22.678
2.871 -11.852 -22.108
2.872 -12.139 -21.515
2.873 -12.538 -20.979
2.874 -13.040 -20.555
2.875 -13.636 -20.279
2.876 -14.313 -20.174
2.877 -15.050 -20.260
2.878 -15.822 -20.561
2.879 -16.594 -21.106
2.880 -17.328 -21.935
2.881 -17.987 -23.111
2.882 -18.544 -24.721
2.883 -18.987 -26.872
2.884 -19.320 -29.509
2.885 -19.558 -31.419
2.886 -19.718 -30.149
2.887 -19.814 -27.219
2.888 -19.857 -24.578
2.889 -19.854 -22.496
2.890 -19.812 -20.880
2.891 -19.745 -19.633
2.892 -19.672 -18.684
2.893 -19.612 -17.985
2.894 -19.591 -17.508
2.895 -19.632 -17.232
2.896 -19.754 -17.147
2.897 -19.975 -17.250
2.898 -20.311 -17.543
2.899 -20.776 -18.036
2.900 -21.381 -18.749
2.901 -22.138 -19.711
2.902 -23.056 -20.971
2.903 -24.144 -22.605
2.904 -25.400 -24.733
2.905 -26.794 -27.530
2.906 -28.224 -31.045
2.907 -29.424 -33.500
2.908 -29.958 -31.506
2.909 -29.540 -28.323
2.910 -28.393 -25.845
2.911 -26.958 -24.041
2.912 -25.521 -22.732
2.913 -24.201 -21.794
2.914 -23.033 -21.144
2.915 -22.021 -20.726
2.916 -21.163 -20.499
2.917 -20.452 -20.426
2.918 -19.882 -20.472
2.919 -19.446 -20.596
2.920 -19.140 -20.754
2.921 -18.957 -20.894
2.922 -18.891 -20.965
2.923 -18.934 -20.929
2.924 -19.077 -20.772
2.925 -19.310 -20.509
2.926 -19.619 -20.175
2.927 -19.992 -19.815
2.928 -20.419 -19.471
2.929 -20.892 -19.175
2.930 -21.412 -18.951
2.931 -21.992 -18.816
2.932 -22.656 -18.780
2.933 -23.445 -18.848
2.934 -24.416 -19.023
2.935 -25.656 -19.303
2.936 -27.292 -19.684
2.937 -29.555 -20.150
2.938 -32.941 -20.677
2.939 -39.029 -21.218
2.940 -55.633 -21.703
2.941 -37.984 -22.043
2.942 -32.368 -22.149
2.943 -29.142 -21.976
2.944 -26.981 -21.550
2.945 -25.446 -20.949
2.946 -24.329 -20.267
2.947 -23.507 -19.579
2.948 -22.888 -18.939
2.949 -22.392 -18.376
2.950 -21.941 -17.911
2.951 -21.466 -17.552
2.952 -20.915 -17.306
2.953 -20.266 -17.179
2.954 -19.533 -17.175
2.955 -18.750 -17.300
2.956 -17.960 -17.562
2.957 -17.199 -17.969
2.958 -16.494 -18.532
2.959 -15.858 -19.262
2.960 -15.299 -20.165
2.961 -14.814 -21.234
2.962 -14.397 -22.424
2.963 -14.038 -23.593
2.964 -13.727 -24.449
2.965 -13.452 -24.632
2.966 -13.204 -24.045
2.967 -12.974 -22.979
2.968 -12.758 -21.782
2.969 -12.555 -20.660
2.970 -12.366 -19.691
2.971 -12.196 -18.897
2.972 -12.048 -18.273
2.973 -11.924 -17.810
2.974 -11.825 -17.495
2.975 -11.750 -17.319
2.976 -11.691 -17.271
2.977 -11.642 -17.344
2.978 -11.591 -17.532
2.979 -11.528 -17.830
2.980 -11.443 -18.235
2.981 -11.333 -18.748
2.982 -11.198 -19.372
2.983 -11.044 -20.113
2.984 -10.884 -20.987
2.985 -10.731 -22.016
2.986 -10.601 -23.233
2.987 -10.507 -24.685
2.988 -10.459 -26.423
2.989 -10.466 -28.449
2.990 -10.531 -30.487
2.991 -10.656 -31.459
2.992 -10.836 -30.332
2.993 -11.064 -28.092
2.994 -11.327 -25.859
2.995 -11.610 -23.941
2.996 -11.892 -22.345
2.997 -12.156 -21.023
2.998 -12.383 -19.930
2.999 -12.564 -19.028
3.000 -12.696 -18.290
3.001 -12.788 -17.692
3.002 -12.854 -17.214
3.003 -12.914 -16.838
3.004 -12.988 -16.547
3.005 -13.094 -16.320
3.006 -13.248 -16.139
3.007 -13.464 -15.981
3.008 -13.753 -15.824
3.009 -14.126 -15.645
3.010 -14.592 -15.426
3.011 -15.166 -15.151
3.012 -15.861 -14.816
3.013 -16.699 -14.422
3.014 -17.707 -13.976
3.015 -18.923 -13.494
3.016 -20.397 -12.990
3.017 -22.193 -12.478
3.018 -24.353 -11.971
3.019 -26.724 -11.481
3.020 -28.388 -11.016
3.021 -27.871 -10.582
3.022 -25.843 -10.184
3.023 -23.738 -9.826
3.024 -21.996 -9.510
3.025 -20.639 -9.239
3.026 -19.617 -9.013
3.027 -18.878 -8.834
3.028 -18.389 -8.700
3.029 -18.122 -8.613
3.030 -18.063 -8.569
3.031 -18.201 -8.568
3.032 -18.530 -8.605
3.033 -19.045 -8.678
3.034 -19.745 -8.782
3.035 -20.619 -8.908
3.036 -21.648 -9.051
3.037 -22.782 -9.202
3.038 -23.926 -9.350
3.039 -24.918 -9.487
3.040 -25.572 -9.602
3.041 -25.788 -9.688
3.042 -25.640 -9.739
3.043 -25.310 -9.752
3.044 -24.968 -9.726
3.045 -24.719 -9.666
3.046 -24.622 -9.578
3.047 -24.702 -9.468
3.048 -24.980 -9.347
3.049 -25.475 -9.223
3.050 -26.220 -9.105
3.051 -27.273 -9.004
3.052 -28.741 -8.925
3.053 -30.842 -8.879
3.054 -34.082 -8.870
3.055 -40.192 -8.908
3.056 -57.983 -8.997
3.057 -37.668 -9.144
3.058 -31.798 -9.355
3.059 -28.196 -9.636
3.060 -25.598 -9.993
3.061 -23.588 -10.430
3.062 -21.975 -10.954
3.063 -20.656 -11.567
3.064 -19.565 -12.271
3.065 -18.660 -13.062
3.066 -17.905 -13.931
3.067 -17.273 -14.854
3.068 -16.739 -15.787
3.069 -16.280 -16.661
3.070 -15.876 -17.387
3.071 -15.509 -17.881
3.072 -15.166 -18.103
3.073 -14.838 -18.081
3.074 -14.522 -17.895
3.075 -14.222 -17.627
3.076 -13.944 -17.341
3.077 -13.698 -17.066
3.078 -13.494 -16.805
3.079 -13.340 -16.539
3.080 -13.245 -16.236
3.081 -13.210 -15.862
3.082 -13.238 -15.392
3.083 -13.324 -14.820
3.084 -13.459 -14.160
3.085 -13.629 -13.443
3.086 -13.817 -12.705
3.087 -14.002 -11.977
3.088 -14.164 -11.288
3.089 -14.286 -10.655
3.090 -14.360 -10.090
3.091 -14.388 -9.601
3.092 -14.382 -9.191
3.093 -14.360 -8.861
3.094 -14.343 -8.612
3.095 -14.348 -8.440
3.096 -14.390 -8.345
3.097 -14.479 -8.323
3.098 -14.617 -8.372
3.099 -14.801 -8.488
3.100 -15.025 -8.667
3.101 -15.277 -8.908
3.102 -15.543 -9.207
3.103 -15.809 -9.562
3.104 -16.065 -9.971
3.105 -16.304 -10.435
3.106 -16.527 -10.956
3.107 -16.737 -11.536
3.108 -16.942 -12.183
3.109 -17.148 -12.904
3.110 -17.357 -13.710
3.111 -17.560 -14.611
3.112 -17.743 -15.617
3.113 -17.883 -16.727
3.114 -17.954 -17.920
3.115 -17.938 -19.120
3.116 -17.829 -20.157
3.117 -17.637 -20.769
3.118 -17.387 -20.748
3.119 -17.112 -20.143
3.120 -16.844 -19.215
3.121 -16.608 -18.212
3.122 -16.424 -17.277
3.123 -16.301 -16.473
3.124 -16.243 -15.819
3.125 -16.246 -15.319
3.126 -16.302 -14.971
3.127 -16.399 -14.770
3.128 -16.521 -14.713
3.129 -16.652 -14.799
3.130 -16.778 -15.027
3.131 -16.888 -15.404
3.132 -16.975 -15.936
3.133 -17.037 -16.637
3.134 -17.075 -17.527
3.135 -17.090 -18.638
3.136 -17.083 -20.021
3.137 -17.052 -21.757
3.138 -16.989 -23.988
3.139 -16.888 -26.970
3.140 -16.744 -31.111
3.141 -16.556 -35.296
3.142 -16.331 -32.638
3.143 -16.083 -28.337
3.144 -15.831 -25.250
3.145 -15.595 -23.000
3.146 -15.397 -21.280
3.147 -15.256 -19.919
3.148 -15.188 -18.818
3.149 -15.208 -17.916
3.150 -15.328 -17.173
3.151 -15.559 -16.562
3.152 -15.911 -16.064
3.153 -16.396 -15.665
3.154 -17.030 -15.353
3.155 -17.829 -15.122
3.156 -18.820 -14.962
3.157 -20.042 -14.867
3.158 -21.552 -14.830
3.159 -23.441 -14.845
3.160 -25.849 -14.905
3.161 -28.935 -15.001
3.162 -32.280 -15.127
3.163 -32.647 -15.274
3.164 -29.551 -15.434
3.165 -26.506 -15.601
3.166 -24.148 -15.767
3.167 -22.334 -15.930
3.168 -20.920 -16.085
3.169 -19.810 -16.233
3.170 -18.947 -16.372
3.171 -18.293 -16.506
3.172 -17.825 -16.635
3.173 -17.529 -16.763
3.174 -17.399 -16.892
3.175 -17.430 -17.022
3.176 -17.625 -17.156
3.177 -17.990 -17.295
3.178 -18.536 -17.437
3.179 -19.278 -17.583
3.180 -20.243 -17.733
3.181 -21.469 -17.887
3.182 -23.014 -18.046
3.183 -24.974 -18.212
3.184 -27.510 -18.387
3.185 -30.889 -18.574
3.186 -35.269 -18.775
3.187 -37.536 -18.992
3.188 -34.213 -19.227
3.189 -30.888 -19.478
3.190 -28.574 -19.739
3.191 -26.972 -19.999
3.192 -25.861 -20.240
3.193 -25.113 -20.435
3.194 -24.658 -20.551
3.195 -24.453 -20.555
3.196 -24.480 -20.424
3.197 -24.738 -20.151
3.198 -25.240 -19.752
3.199 -26.020 -19.259
3.200 -27.132 -18.712
3.201 -28.662 -18.151
3.202 -30.725 -17.606
3.203 -33.344 -17.102
3.204 -35.617 -16.656
3.205 -34.862 -16.280
3.206 -31.931 -15.980
3.207 -29.175 -15.760
3.208 -27.011 -15.624
3.209 -25.357 -15.570
3.210 -24.106 -15.599
3.211 -23.183 -15.707
3.212 -22.537 -15.892
3.213 -22.133 -16.146
3.214 -21.945 -16.460
3.215 -21.950 -16.822
3.216 -22.122 -17.211
3.217 -22.422 -17.602
3.218 -22.791 -17.964
3.219 -23.137 -18.257
3.220 -23.338 -18.447
3.221 -23.282 -18.504
3.222 -22.923 -18.415
3.223 -22.312 -18.186
3.224 -21.561 -17.837
3.225 -20.777 -17.396
3.226 -20.040 -16.892
3.227 -19.396 -16.350
3.228 -18.866 -15.788
3.229 -18.461 -15.222
3.230 -18.182 -14.663
3.231 -18.030 -14.118
3.232 -18.001 -13.595
3.233 -18.093 -13.100
3.234 -18.305 -12.639
3.235 -18.633 -12.217
3.236 -19.074 -11.837
3.237 -19.625 -11.506
3.238 -20.275 -11.225
3.239 -21.007 -10.998
3.240 -21.787 -10.827
3.241 -22.557 -10.714
3.242 -23.232 -10.658
3.243 -23.706 -10.659
3.244 -23.896 -10.712
3.245 -23.784 -10.814
3.246 -23.432 -10.956
3.247 -22.938 -11.128
3.248 -22.394 -11.314
3.249 -21.864 -11.497
3.250 -21.381 -11.656
3.251 -20.958 -11.772
3.252 -20.595 -11.828
3.253 -20.283 -11.815
3.254 -20.010 -11.733
3.255 -19.762 -11.591
3.256 -19.527 -11.404
3.257 -19.299 -11.192
3.258 -19.074 -10.975
3.259 -18.855 -10.769
3.260 -18.649 -10.588
3.261 -18.465 -10.442
3.262 -18.311 -10.338
3.263 -18.196 -10.278
3.264 -18.125 -10.265
3.265 -18.097 -10.298
3.266 -18.111 -10.375
3.267 -18.155 -10.492
3.268 -18.216 -10.645
3.269 -18.274 -10.829
3.270 -18.306 -11.038
3.271 -18.289 -11.267
3.272 -18.205 -11.508
3.273 -18.041 -11.755
3.274 -17.797 -12.004
3.275 -17.481 -12.249
3.276 -17.107 -12.487
3.277 -16.693 -12.716
3.278 -16.256 -12.935
3.279 -15.812 -13.146
3.280 -15.373 -13.348
3.281 -14.951 -13.546
3.282 -14.553 -13.739
3.283 -14.187 -13.929
3.284 -13.860 -14.115
3.285 -13.575 -14.293
3.286 -13.339 -14.459
3.287 -13.154 -14.607
3.288 -13.022 -14.728
3.289 -12.944 -14.817
3.290 -12.919 -14.869
3.291 -12.944 -14.887
3.292 -13.014 -14.874
3.293 -13.121 -14.839
3.294 -13.255 -14.795
3.295 -13.408 -14.752
3.296 -13.568 -14.723
3.297 -13.727 -14.711
3.298 -13.879 -14.718
3.299 -14.023 -14.737
3.300 -14.163 -14.752
3.301 -14.307 -14.742
3.302 -14.470 -14.679
3.303 -14.666 -14.537
3.304 -14.910 -14.300
3.305 -15.220 -13.964
3.306 -15.608 -13.545
3.307 -16.089 -13.069
3.308 -16.676 -12.570
3.309 -17.379 -12.079
3.310 -18.208 -11.622
3.311 -19.168 -11.221
3.312 -20.252 -10.891
3.313 -21.428 -10.642
3.314 -22.604 -10.482
3.315 -23.591 -10.414
3.316 -24.102 -10.443
3.317 -23.930 -10.571
3.318 -23.154 -10.800
3.319 -22.050 -11.131
3.320 -20.862 -11.567
3.321 -19.724 -12.110
3.322 -18.693 -12.764
3.323 -17.787 -13.533
3.324 -17.010 -14.426
3.325 -16.358 -15.451
3.326 -15.830 -16.624
3.327 -15.420 -17.959
3.328 -15.126 -19.474
3.329 -14.943 -21.160
3.330 -14.867 -22.927
3.331 -14.892 -24.447
3.332 -15.010 -25.076
3.333 -15.208 -24.440
3.334 -15.467 -23.013
3.335 -15.765 -21.423
3.336 -16.067 -19.962
3.337 -16.336 -18.712
3.338 -16.533 -17.680
3.339 -16.629 -16.851
3.340 -16.609 -16.212
3.341 -16.483 -15.750
3.342 -16.274 -15.455
3.343 -16.017 -15.321
3.344 -15.742 -15.339
3.345 -15.475 -15.499
3.346 -15.236 -15.784
3.347 -15.036 -16.162
3.348 -14.881 -16.577
3.349 -14.777 -16.937
3.350 -14.724 -17.120
3.351 -14.726 -17.012
3.352 -14.785 -16.570
3.353 -14.905 -15.853
3.354 -15.089 -14.977
3.355 -15.342 -14.055
3.356 -15.667 -13.164
3.357 -16.064 -12.348
3.358 -16.531 -11.630
3.359 -17.053 -11.016
3.360 -17.606 -10.507
3.361 -18.147 -10.100
3.362 -18.618 -9.793
3.363 -18.949 -9.580
3.364 -19.089 -9.458
3.365 -19.026 -9.423
3.366 -18.795 -9.474
3.367 -18.464 -9.610
3.368 -18.101 -9.830
3.369 -17.766 -10.138
3.370 -17.495 -10.535
3.371 -17.312 -11.028
3.372 -17.226 -11.623
3.373 -17.237 -12.325
3.374 -17.338 -13.138
3.375 -17.517 -14.059
3.376 -17.756 -15.059
3.377 -18.030 -16.064
3.378 -18.316 -16.913
3.379 -18.589 -17.360
3.380 -18.832 -17.204
3.381 -19.040 -16.471
3.382 -19.219 -15.393
3.383 -19.388 -14.206
3.384 -19.571 -13.054
3.385 -19.797 -12.002
3.386 -20.089 -11.073
3.387 -20.471 -10.269
3.388 -20.958 -9.587
3.389 -21.565 -9.019
3.390 -22.301 -8.557
3.391 -23.171 -8.195
3.392 -24.176 -7.925
3.393 -25.307 -7.741
3.394 -26.538 -7.634
3.395 -27.806 -7.599
3.396 -28.977 -7.626
3.397 -29.821 -7.706
3.398 -30.066 -7.828
3.399 -29.607 -7.978
3.400 -28.612 -8.142
3.401 -27.355 -8.304
3.402 -26.042 -8.450
3.403 -24.785 -8.566
3.404 -23.635 -8.644
3.405 -22.614 -8.683
3.406 -21.729 -8.686
3.407 -20.981 -8.663
3.408 -20.369 -8.627
3.409 -19.890 -8.594
3.410 -19.539 -8.577
3.411 -19.311 -8.591
3.412 -19.201 -8.646
3.413 -19.203 -8.750
3.414 -19.309 -8.911
3.415 -19.509 -9.131
3.416 -19.789 -9.411
3.417 -20.134 -9.749
3.418 -20.518 -10.139
3.419 -20.909 -10.571
3.420 -21.266 -11.027
3.421 -21.538 -11.484
3.422 -21.677 -11.913
3.423 -21.644 -12.278
3.424 -21.427 -12.547
3.425 -21.043 -12.696
3.426 -20.535 -12.718
3.427 -19.953 -12.623
3.428 -19.346 -12.437
3.429 -18.754 -12.191
3.430 -18.207 -11.917
3.431 -17.725 -11.639
3.432 -17.321 -11.375
3.433 -17.005 -11.139
3.434 -16.779 -10.937
3.435 -16.644 -10.771
3.436 -16.594 -10.642
3.437 -16.619 -10.548
3.438 -16.705 -10.483
3.439 -16.827 -10.444
3.440 -16.955 -10.423
3.441 -17.054 -10.415
3.442 -17.090 -10.410
3.443 -17.040 -10.402
3.444 -16.898 -10.383
3.445 -16.678 -10.348
3.446 -16.409 -10.291
3.447 -16.130 -10.211
3.448 -15.876 -10.106
3.449 -15.679 -9.979
3.450 -15.561 -9.834
3.451 -15.543 -9.676
3.452 -15.637 -9.512
3.453 -15.853 -9.347
3.454 -16.200 -9.188
3.455 -16.684 -9.040
3.456 -17.306 -8.908
3.457 -18.063 -8.795
3.458 -18.937 -8.704
3.459 -19.888 -8.636
3.460 -20.835 -8.593
3.461 -21.643 -8.576
3.462 -22.149 -8.584
3.463 -22.250 -8.618
3.464 -21.978 -8.677
3.465 -21.480 -8.763
3.466 -20.912 -8.874
3.467 -20.385 -9.010
3.468 -19.961 -9.173
3.469 -19.672 -9.361
3.470 -19.530 -9.575
3.471 -19.542 -9.812
3.472 -19.712 -10.072
3.473 -20.043 -10.352
3.474 -20.539 -10.647
3.475 -21.204 -10.952
3.476 -22.040 -11.261
3.477 -23.036 -11.568
3.478 -24.150 -11.865
3.479 -25.268 -12.145
3.480 -26.160 -12.406
3.481 -26.517 -12.646
3.482 -26.186 -12.867
3.483 -25.336 -13.075
3.484 -24.272 -13.279
3.485 -23.214 -13.491
3.486 -22.267 -13.723
3.487 -21.465 -13.989
3.488 -20.813 -14.301
3.489 -20.303 -14.671
3.490 -19.921 -15.110
3.491 -19.656 -15.627
3.492 -19.493 -16.228
3.493 -19.419 -16.911
3.494 -19.423 -17.663
3.495 -19.493 -18.448
3.496 -19.619 -19.192
3.497 -19.792 -19.771
3.498 -20.002 -20.038
3.499 -20.243 -19.891
3.500 -20.505 -19.356
3.501 -20.779 -18.563
3.502 -21.049 -17.663
3.503 -21.297 -16.767
3.504 -21.496 -15.941
3.505 -21.612 -15.219
3.506 -21.614 -14.615
3.507 -21.477 -14.137
3.508 -21.197 -13.789
3.509 -20.788 -13.572
3.510 -20.282 -13.489
3.511 -19.716 -13.547
3.512 -19.125 -13.752
3.513 -18.539 -14.114
3.514 -17.977 -14.648
3.515 -17.453 -15.374
3.516 -16.974 -16.316
3.517 -16.543 -17.504
3.518 -16.164 -18.964
3.519 -15.838 -20.677
3.520 -15.566 -22.454
3.521 -15.349 -23.673
3.522 -15.192 -23.502
3.523 -15.099 -22.124
3.524 -15.076 -20.416
3.525 -15.131 -18.863
3.526 -15.272 -17.586
3.527 -15.511 -16.588
3.528 -15.859 -15.845
3.529 -16.331 -15.332
3.530 -16.946 -15.033
3.531 -17.724 -14.937
3.532 -18.691 -15.040
3.533 -19.877 -15.348
3.534 -21.311 -15.873
3.535 -22.998 -16.638
3.536 -24.836 -17.681
3.537 -26.410 -19.061
3.538 -26.899 -20.866
3.539 -25.994 -23.213
3.540 -24.424 -26.115
3.541 -22.845 -28.556
3.542 -21.484 -27.769
3.543 -20.373 -24.940
3.544 -19.484 -22.352
3.545 -18.783 -20.343
3.546 -18.236 -18.810
3.547 -17.811 -17.637
3.548 -17.480 -16.746
3.549 -17.218 -16.076
3.550 -17.001 -15.587
3.551 -16.811 -15.243
3.552 -16.633 -15.017
3.553 -16.460 -14.881
3.554 -16.287 -14.812
3.555 -16.119 -14.785
3.556 -15.962 -14.781
3.557 -15.826 -14.783
3.558 -15.719 -14.782
3.559 -15.653 -14.774
3.560 -15.635 -14.766
3.561 -15.669 -14.768
3.562 -15.760 -14.798
3.563 -15.908 -14.872
3.564 -16.109 -15.011
3.565 -16.356 -15.232
3.566 -16.637 -15.553
3.567 -16.936 -15.990
3.568 -17.228 -16.562
3.569 -17.487 -17.290
3.570 -17.683 -18.197
3.571 -17.793 -19.316
3.572 -17.802 -20.691
3.573 -17.709 -22.391
3.574 -17.529 -24.527
3.575 -17.282 -27.303
3.576 -16.994 -31.171
3.577 -16.687 -37.495
3.578 -16.379 -51.629
3.579 -16.082 -38.895
3.580 -15.803 -33.811
3.581 -15.543 -31.261
3.582 -15.302 -29.878
3.583 -15.080 -29.238
3.584 -14.874 -29.174
3.585 -14.685 -29.623
3.586 -14.512 -30.555
3.587 -14.359 -31.857
3.588 -14.229 -32.959
3.589 -14.127 -32.524
3.590 -14.058 -30.262
3.591 -14.026 -27.476
3.592 -14.033 -24.902
3.593 -14.079 -22.670
3.594 -14.161 -20.747
3.595 -14.273 -19.081
3.596 -14.401 -17.627
3.597 -14.531 -16.352
3.598 -14.642 -15.230
3.599 -14.714 -14.245
3.600 -14.731 -13.381
3.601 -14.683 -12.629
3.602 -14.571 -11.979
3.603 -14.406 -11.427
3.604 -14.207 -10.966
3.605 -13.998 -10.592
3.606 -13.800 -10.301
3.607 -13.633 -10.091
3.608 -13.514 -9.957
3.609 -13.453 -9.897
3.610 -13.459 -9.908
3.611 -13.537 -9.988
3.612 -13.688 -10.133
3.613 -13.914 -10.341
3.614 -14.214 -10.610
3.615 -14.583 -10.936
3.616 -15.018 -11.319
3.617 -15.515 -11.755
3.618 -16.067 -12.243
3.619 -16.670 -12.782
3.620 -17.318 -13.369
3.621 -18.008 -14.003
3.622 -18.737 -14.681
3.623 -19.505 -15.396
3.624 -20.315 -16.138
3.625 -21.172 -16.886
3.626 -22.082 -17.611
3.627 -23.050 -18.267
3.628 -24.083 -18.797
3.629 -25.182 -19.144
3.630 -26.345 -19.269
3.631 -27.566 -19.169
3.632 -28.831 -18.881
3.633 -30.129 -18.462
3.634 -31.451 -17.971
3.635 -32.802 -17.456
3.636 -34.201 -16.951
3.637 -35.673 -16.477
3.638 -37.191 -16.047
3.639 -38.535 -15.668
3.640 -39.121 -15.345
3.641 -38.397 -15.080
3.642 -36.686 -14.875
3.643 -34.698 -14.733
3.644 -32.811 -14.657
3.645 -31.126 -14.649
3.646 -29.644 -14.714
3.647 -28.339 -14.858
3.648 -27.179 -15.085
3.649 -26.138 -15.402
3.650 -25.196 -15.819
3.651 -24.336 -16.344
3.652 -23.548 -16.987
3.653 -22.826 -17.763
3.654 -22.166 -18.684
3.655 -21.568 -19.762
3.656 -21.031 -21.005
3.657 -20.555 -22.394
3.658 -20.141 -23.849
3.659 -19.788 -25.157
3.660 -19.494 -25.936
3.661 -19.257 -25.877
3.662 -19.074 -25.103
3.663 -18.942 -24.010
3.664 -18.855 -22.902
3.665 -18.808 -21.913
3.666 -18.797 -21.085
3.667 -18.813 -20.420
3.668 -18.849 -19.910
3.669 -18.894 -19.542
3.670 -18.935 -19.305
3.671 -18.957 -19.190
3.672 -18.946 -19.189
3.673 -18.886 -19.298
3.674 -18.766 -19.510
3.675 -18.584 -19.820
3.676 -18.343 -20.218
3.677 -18.055 -20.690
3.678 -17.737 -21.203
3.679 -17.411 -21.705
3.680 -17.095 -22.110
3.681 -16.807 -22.308
3.682 -16.560 -22.197
3.683 -16.363 -21.742
3.684 -16.222 -20.994
3.685 -16.138 -20.062
3.686 -16.110 -19.051
3.687 -16.136 -18.040
3.688 -16.209 -17.074
3.689 -16.323 -16.180
3.690 -16.472 -15.368
3.691 -16.653 -14.643
3.692 -16.863 -14.005
3.693 -17.107 -13.454
3.694 -17.391 -12.988
3.695 -17.730 -12.605
3.696 -18.142 -12.304
3.697 -18.649 -12.085
3.698 -19.280 -11.947
3.699 -20.067 -11.889
3.700 -21.053 -11.914
3.701 -22.292 -12.022
3.702 -23.856 -12.215
3.703 -25.847 -12.495
3.704 -28.385 -12.865
3.705 -31.423 -13.329
3.706 -33.680 -13.889
3.707 -32.629 -14.548
3.708 -29.991 -15.308
3.709 -27.703 -16.163
3.710 -25.994 -17.103
3.711 -24.755 -18.097
3.712 -23.875 -19.085
3.713 -23.268 -19.964
3.714 -22.864 -20.593
3.715 -22.603 -20.846
3.716 -22.426 -20.689
3.717 -22.278 -20.207
3.718 -22.115 -19.539
3.719 -21.908 -18.806
3.720 -21.649 -18.084
3.721 -21.354 -17.414
3.722 -21.050 -16.813
3.723 -20.770 -16.288
3.724 -20.539 -15.840
3.725 -20.378 -15.467
3.726 -20.295 -15.170
3.727 -20.291 -14.950
3.728 -20.357 -14.807
3.729 -20.472 -14.745
3.730 -20.608 -14.771
3.731 -20.727 -14.892
3.732 -20.783 -15.118
3.733 -20.736 -15.461
3.734 -20.551 -15.940
3.735 -20.214 -16.577
3.736 -19.730 -17.404
3.737 -19.120 -18.471
3.738 -18.413 -19.847
3.739 -17.642 -21.654
3.740 -16.836 -24.104
3.741 -16.024 -27.597
3.742 -15.228 -32.462
3.743 -14.468 -33.094
3.744 -13.761 -28.076
3.745 -13.119 -24.273
3.746 -12.553 -21.595
3.747 -12.069 -19.611
3.748 -11.672 -18.090
3.749 -11.366 -16.903
3.750 -11.152 -15.976
3.751 -11.027 -15.260
3.752 -10.991 -14.723
3.753 -11.036 -14.342
3.754 -11.154 -14.098
3.755 -11.333 -13.977
3.756 -11.554 -13.964
3.757 -11.799 -14.040
3.758 -12.041 -14.185
3.759 -12.257 -14.368
3.760 -12.426 -14.551
3.761 -12.538 -14.686
3.762 -12.593 -14.726
3.763 -12.604 -14.633
3.764 -12.591 -14.390
3.765 -12.578 -14.013
3.766 -12.586 -13.537
3.767 -12.636 -13.010
3.768 -12.741 -12.473
3.769 -12.909 -11.962
3.770 -13.145 -11.501
3.771 -13.447 -11.106
3.772 -13.812 -10.787
3.773 -14.232 -10.549
3.774 -14.697 -10.396
3.775 -15.197 -10.327
3.776 -15.719 -10.341
3.777 -16.255 -10.436
3.778 -16.800 -10.606
3.779 -17.355 -10.844
3.780 -17.925 -11.141
3.781 -18.521 -11.481
3.782 -19.157 -11.844
3.783 -19.847 -12.207
3.784 -20.606 -12.541
3.785 -21.443 -12.815
3.786 -22.364 -13.008
3.787 -23.367 -13.107
3.788 -24.442 -13.116
3.789 -25.562 -13.052
3.790 -26.674 -12.941
3.791 -27.687 -12.812
3.792 -28.460 -12.689
3.793 -28.821 -12.591
3.794 -28.654 -12.528
3.795 -27.989 -12.504
3.796 -26.980 -12.514
3.797 -25.804 -12.546
3.798 -24.595 -12.580
3.799 -23.431 -12.594
3.800 -22.353 -12.560
3.801 -21.379 -12.457
3.802 -20.513 -12.274
3.803 -19.753 -12.009
3.804 -19.092 -11.678
3.805 -18.522 -11.303
3.806 -18.030 -10.908
3.807 -17.606 -10.520
3.808 -17.238 -10.156
3.809 -16.915 -9.834
3.810 -16.628 -9.561
3.811 -16.369 -9.344
3.812 -16.133 -9.183
3.813 -15.916 -9.078
3.814 -15.717 -9.025
3.815 -15.535 -9.020
3.816 -15.369 -9.055
3.817 -15.219 -9.124
3.818 -15.083 -9.222
3.819 -14.960 -9.342
3.820 -14.845 -9.481
3.821 -14.736 -9.638
3.822 -14.632 -9.816
3.823 -14.531 -10.017
3.824 -14.437 -10.250
3.825 -14.354 -10.521
3.826 -14.288 -10.839
3.827 -14.248 -11.212
3.828 -14.242 -11.644
3.829 -14.279 -12.136
3.830 -14.367 -12.683
3.831 -14.512 -13.270
3.832 -14.720 -13.867
3.833 -14.992 -14.428
3.834 -15.329 -14.893
3.835 -15.729 -15.197
3.836 -16.189 -15.297
3.837 -16.702 -15.186
3.838 -17.263 -14.905
3.839 -17.865 -14.512
3.840 -18.507 -14.070
3.841 -19.189 -13.622
3.842 -19.919 -13.199
3.843 -20.712 -12.813
3.844 -21.589 -12.469
3.845 -22.567 -12.161
3.846 -23.650 -11.883
3.847 -24.791 -11.626
3.848 -25.818 -11.381
3.849 -26.379 -11.140
3.850 -26.104 -10.900
3.851 -25.027 -10.661
3.852 -23.543 -10.424
3.853 -22.004 -10.194
3.854 -20.576 -9.977
3.855 -19.314 -9.780
3.856 -18.224 -9.607
3.857 -17.297 -9.464
3.858 -16.522 -9.353
3.859 -15.885 -9.279
3.860 -15.377 -9.240
3.861 -14.991 -9.239
3.862 -14.722 -9.274
3.863 -14.566 -9.343
3.864 -14.524 -9.447
3.865 -14.598 -9.583
3.866 -14.791 -9.749
3.867 -15.111 -9.945
3.868 -15.566 -10.168
3.869 -16.166 -10.416
3.870 -16.926 -10.685
3.871 -17.856 -10.969
3.872 -18.964 -11.261
3.873 -20.238 -11.551
3.874 -21.608 -11.825
3.875 -22.880 -12.069
3.876 -23.697 -12.267
3.877 -23.722 -12.404
3.878 -23.023 -12.473
3.879 -21.981 -12.469
3.880 -20.916 -12.398
3.881 -19.980 -12.270
3.882 -19.224 -12.102
3.883 -18.653 -11.908
3.884 -18.257 -11.703
3.885 -18.023 -11.500
3.886 -17.938 -11.308
3.887 -17.989 -11.132
3.888 -18.163 -10.977
3.889 -18.449 -10.844
3.890 -18.836 -10.735
3.891 -19.314 -10.650
3.892 -19.871 -10.590
3.893 -20.494 -10.557
3.894 -21.169 -10.555
3.895 -21.876 -10.585
3.896 -22.587 -10.654
3.897 -23.264 -10.765
3.898 -23.854 -10.927
3.899 -24.298 -11.144
3.900 -24.545 -11.423
3.901 -24.570 -11.771
3.902 -24.385 -12.194
3.903 -24.040 -12.698
3.904 -23.590 -13.286
3.905 -23.088 -13.961
3.906 -22.566 -14.721
3.907 -22.043 -15.557
3.908 -21.525 -16.446
3.909 -21.009 -17.347
3.910 -20.493 -18.190
3.911 -19.974 -18.880
3.912 -19.456 -19.316
3.913 -18.944 -19.441
3.914 -18.450 -19.274
3.915 -17.983 -18.897
3.916 -17.553 -18.406
3.917 -17.168 -17.882
3.918 -16.830 -17.375
3.919 -16.535 -16.911
3.920 -16.274 -16.501
3.921 -16.035 -16.148
3.922 -15.797 -15.849
3.923 -15.541 -15.599
3.924 -15.249 -15.392
3.925 -14.909 -15.223
3.926 -14.519 -15.084
3.927 -14.088 -14.972
3.928 -13.632 -14.879
3.929 -13.172 -14.800
3.930 -12.729 -14.728
3.931 -12.323 -14.658
3.932 -11.967 -14.583
3.933 -11.672 -14.495
3.934 -11.446 -14.391
3.935 -11.289 -14.265
3.936 -11.203 -14.115
3.937 -11.182 -13.941
3.938 -11.223 -13.746
3.939 -11.315 -13.535
3.940 -11.448 -13.315
3.941 -11.612 -13.094
3.942 -11.794 -12.881
3.943 -11.984 -12.684
3.944 -12.176 -12.512
3.945 -12.366 -12.371
3.946 -12.558 -12.267
3.947 -12.757 -12.205
3.948 -12.977 -12.186
3.949 -13.230 -12.209
3.950 -13.533 -12.269
3.951 -13.901 -12.356
3.952 -14.348 -12.455
3.953 -14.891 -12.542
3.954 -15.544 -12.589
3.955 -16.323 -12.562
3.956 -17.246 -12.434
3.957 -18.336 -12.186
3.958 -19.621 -11.818
3.959 -21.143 -11.349
3.960 -22.961 -10.808
3.961 -25.153 -10.231
3.962 -27.794 -9.649
3.963 -30.716 -9.088
3.964 -32.527 -8.568
3.965 -31.345 -8.103
3.966 -28.824 -7.702
3.967 -26.515 -7.372
3.968 -24.638 -7.115
3.969 -23.122 -6.936
3.970 -21.884 -6.836
3.971 -20.862 -6.817
3.972 -20.015 -6.880
3.973 -19.315 -7.027
3.974 -18.741 -7.261
3.975 -18.280 -7.584
3.976 -17.922 -8.002
3.977 -17.656 -8.518
3.978 -17.479 -9.140
3.979 -17.386 -9.872
3.980 -17.373 -10.721
3.981 -17.441 -11.690
3.982 -17.590 -12.772
3.983 -17.826 -13.937
3.984 -18.154 -15.107
3.985 -18.583 -16.121
3.986 -19.127 -16.739
3.987 -19.800 -16.770
3.988 -20.618 -16.245
3.989 -21.596 -15.384
3.990 -22.736 -14.414
3.991 -24.000 -13.473
3.992 -25.248 -12.624
3.993 -26.156 -11.889
3.994 -26.287 -11.269
3.995 -25.524 -10.758
3.996 -24.225 -10.348
3.997 -22.791 -10.030
3.998 -21.430 -9.793
3.999 -20.210 -9.629
4.000 -19.139 -9.528
4.001 -18.200 -9.483
4.002 -17.376 -9.486
4.003 -16.647 -9.530
4.004 -15.996 -9.607
4.005 -15.413 -9.714
4.006 -14.887 -9.844
4.007 -14.415 -9.997
4.008 -13.994 -10.169
4.009 -13.623 -10.362
4.010 -13.305 -10.577
4.011 -13.041 -10.816
4.012 -12.833 -11.082
4.013 -12.683 -11.381
4.014 -12.590 -11.717
4.015 -12.554 -12.095
4.016 -12.571 -12.523
4.017 -12.636 -13.006
4.018 -12.743 -13.556
4.019 -12.883 -14.183
4.020 -13.046 -14.903
4.021 -13.222 -15.738
4.022 -13.404 -16.718
4.023 -13.584 -17.885
4.024 -13.761 -19.303
4.025 -13.937 -21.063
4.026 -14.119 -23.286
4.027 -14.315 -26.013
4.028 -14.537 -28.388
4.029 -14.795 -27.654
4.030 -15.100 -24.578
4.031 -15.456 -21.604
4.032 -15.864 -19.168
4.033 -16.320 -17.179
4.034 -16.809 -15.527
4.035 -17.310 -14.132
4.036 -17.792 -12.943
4.037 -18.221 -11.920
4.038 -18.565 -11.039
4.039 -18.805 -10.279
4.040 -18.942 -9.628
4.041 -18.997 -9.073
4.042 -19.003 -8.607
4.043 -18.996 -8.223
4.044 -19.007 -7.915
4.045 -19.056 -7.680
4.046 -19.154 -7.512
4.047 -19.300 -7.411
4.048 -19.484 -7.373
4.049 -19.691 -7.396
4.050 -19.897 -7.479
4.051 -20.081 -7.620
4.052 -20.224 -7.820
4.053 -20.317 -8.076
4.054 -20.365 -8.389
4.055 -20.380 -8.758
4.056 -20.384 -9.180
4.057 -20.397 -9.656
4.058 -20.436 -10.180
4.059 -20.514 -10.748
4.060 -20.632 -11.351
4.061 -20.786 -11.974
4.062 -20.961 -12.596
4.063 -21.140 -13.185
4.064 -21.298 -13.704
4.065 -21.417 -14.109
4.066 -21.482 -14.362
4.067 -21.493 -14.444
4.068 -21.461 -14.360
4.069 -21.406 -14.138
4.070 -21.353 -13.822
4.071 -21.324 -13.456
4.072 -21.340 -13.078
4.073 -21.413 -12.715
4.074 -21.552 -12.387
4.075 -21.758 -12.109
4.076 -22.030 -11.889
4.077 -22.358 -11.731
4.078 -22.732 -11.638
4.079 -23.139 -11.613
4.080 -23.563 -11.656
4.081 -23.992 -11.765
4.082 -24.416 -11.940
4.083 -24.829 -12.177
4.084 -25.230 -12.472
4.085 -25.616 -12.818
4.086 -25.983 -13.204
4.087 -26.318 -13.615
4.088 -26.596 -14.034
4.089 -26.783 -14.437
4.090 -26.838 -14.798
4.091 -26.733 -15.093
4.092 -26.462 -15.306
4.093 -26.047 -15.429
4.094 -25.530 -15.472
4.095 -24.958 -15.452
4.096 -24.373 -15.394
4.097 -23.805 -15.327
4.098 -23.273 -15.272
4.099 -22.788 -15.252
4.100 -22.355 -15.279
4.101 -21.975 -15.365
4.102 -21.648 -15.515
4.103 -21.374 -15.733
4.104 -21.151 -16.019
4.105 -20.979 -16.370
4.106 -20.860 -16.781
4.107 -20.793 -17.244
4.108 -20.780 -17.751
4.109 -20.818 -18.291
4.110 -20.907 -18.853
4.111 -21.042 -19.429
4.112 -21.214 -20.015
4.113 -21.411 -20.612
4.114 -21.617 -21.231
4.115 -21.807 -21.890
4.116 -21.955 -22.611
4.117 -22.030 -23.422
4.118 -22.004 -24.347
4.119 -21.857 -25.398
4.120 -21.582 -26.543
4.121 -21.188 -27.657
4.122 -20.694 -28.443
4.123 -20.129 -28.507
4.124 -19.520 -27.738
4.125 -18.895 -26.453
4.126 -18.276 -25.034
4.127 -17.684 -23.695
4.128 -17.133 -22.516
4.129 -16.634 -21.516
4.130 -16.199 -20.688
4.131 -15.834 -20.022
4.132 -15.546 -19.505
4.133 -15.340 -19.126
4.134 -15.219 -18.875
4.135 -15.187 -18.743
4.136 -15.245 -18.725
4.137 -15.396 -18.814
4.138 -15.639 -19.005
4.139 -15.971 -19.294
4.140 -16.385 -19.675
4.141 -16.872 -20.143
4.142 -17.413 -20.689
4.143 -17.979 -21.305
4.144 -18.531 -21.976
4.145 -19.022 -22.683
4.146 -19.402 -23.398
4.147 -19.638 -24.086
4.148 -19.723 -24.702
4.149 -19.680 -25.204
4.150 -19.556 -25.554
4.151 -19.400 -25.738
4.152 -19.257 -25.764
4.153 -19.162 -25.665
4.154 -19.140 -25.481
4.155 -19.205 -25.252
4.156 -19.369 -25.014
4.157 -19.639 -24.791
4.158 -20.016 -24.601
4.159 -20.500 -24.454
4.160 -21.084 -24.352
4.161 -21.748 -24.294
4.162 -22.456 -24.272
4.163 -23.137 -24.269
4.164 -23.685 -24.266
4.165 -23.973 -24.234
4.166 -23.910 -24.147
4.167 -23.502 -23.978
4.168 -22.844 -23.715
4.169 -22.061 -23.356
4.170 -21.256 -22.917
4.171 -20.493 -22.423
4.172 -19.805 -21.900
4.173 -19.208 -21.376
4.174 -18.706 -20.870
4.175 -18.297 -20.395
4.176 -17.979 -19.961
4.177 -17.746 -19.569
4.178 -17.594 -19.218
4.179 -17.516 -18.902
4.180 -17.507 -18.616
4.181 -17.563 -18.349
4.182 -17.679 -18.092
4.183 -17.847 -17.838
4.184 -18.064 -17.580
4.185 -18.319 -17.315
4.186 -18.602 -17.043
4.187 -18.897 -16.766
4.188 -19.182 -16.492
4.189 -19.428 -16.227
4.190 -19.604 -15.980
4.191 -19.677 -15.758
4.192 -19.623 -15.568
4.193 -19.437 -15.414
4.194 -19.131 -15.300
4.195 -18.737 -15.224
4.196 -18.290 -15.184
4.197 -17.827 -15.176
4.198 -17.377 -15.190
4.199 -16.962 -15.215
4.200 -16.597 -15.238
4.201 -16.289 -15.244
4.202 -16.043 -15.218
4.203 -15.855 -15.149
4.204 -15.723 -15.030
4.205 -15.638 -14.856
4.206 -15.592 -14.633
4.207 -15.571 -14.367
4.208 -15.565 -14.068
4.209 -15.562 -13.746
4.210 -15.553 -13.411
4.211 -15.533 -13.071
4.212 -15.502 -12.730
4.213 -15.462 -12.393
4.214 -15.422 -12.061
4.215 -15.392 -11.738
4.216 -15.382 -11.423
4.217 -15.403 -11.119
4.218 -15.464 -10.828
4.219 -15.568 -10.552
4.220 -15.719 -10.295
4.221 -15.914 -10.060
4.222 -16.146 -9.850
4.223 -16.403 -9.669
4.224 -16.669 -9.518
4.225 -16.923 -9.399
4.226 -17.144 -9.314
4.227 -17.312 -9.262
4.228 -17.417 -9.241
4.229 -17.458 -9.248
4.230 -17.442 -9.281
4.231 -17.390 -9.333
4.232 -17.321 -9.401
4.233 -17.260 -9.478
4.234 -17.224 -9.560
4.235 -17.228 -9.645
4.236 -17.282 -9.730
4.237 -17.392 -9.815
4.238 -17.560 -9.905
4.239 -17.783 -10.002
4.240 -18.058 -10.115
4.241 -18.379 -10.250
4.242 -18.737 -10.416
4.243 -19.126 -10.619
4.244 -19.537 -10.866
4.245 -19.963 -11.165
4.246 -20.400 -11.520
4.247 -20.846 -11.934
4.248 -21.298 -12.410
4.249 -21.755 -12.947
4.250 -22.213 -13.543
4.251 -22.665 -14.194
4.252 -23.095 -14.892
4.253 -23.486 -15.626
4.254 -23.811 -16.381
4.255 -24.047 -17.140
4.256 -24.175 -17.881
4.257 -24.189 -18.582
4.258 -24.097 -19.220
4.259 -23.915 -19.769
4.260 -23.665 -20.199
4.261 -23.363 -20.482
4.262 -23.025 -20.587
4.263 -22.658 -20.494
4.264 -22.266 -20.204
4.265 -21.853 -19.741
4.266 -21.420 -19.151
4.267 -20.973 -18.486
4.268 -20.519 -17.795
4.269 -20.066 -17.115
4.270 -19.621 -16.476
4.271 -19.192 -15.896
4.272 -18.784 -15.386
4.273 -18.400 -14.952
4.274 -18.042 -14.598
4.275 -17.710 -14.324
4.276 -17.403 -14.129
4.277 -17.121 -14.012
4.278 -16.865 -13.974
4.279 -16.635 -14.012
4.280 -16.435 -14.126
4.281 -16.270 -14.319
4.282 -16.145 -14.593
4.283 -16.067 -14.952
4.284 -16.040 -15.405
4.285 -16.070 -15.964
4.286 -16.158 -16.647
4.287 -16.304 -17.477
4.288 -16.501 -18.492
4.289 -16.739 -19.741
4.290 -16.997 -21.301
4.291 -17.251 -23.282
4.292 -17.469 -25.808
4.293 -17.617 -28.737
4.294 -17.674 -30.208
4.295 -17.631 -28.074
4.296 -17.500 -24.958
4.297 -17.308 -22.331
4.298 -17.093 -20.247
4.299 -16.889 -18.579
4.300 -16.728 -17.227
4.301 -16.632 -16.122
4.302 -16.619 -15.218
4.303 -16.701 -14.481
4.304 -16.886 -13.888
4.305 -17.179 -13.422
4.306 -17.584 -13.068
4.307 -18.102 -12.816
4.308 -18.736 -12.658
4.309 -19.489 -12.586
4.310 -20.366 -12.593
4.311 -21.377 -12.675
4.312 -22.539 -12.825
4.313 -23.886 -13.039
4.314 -25.479 -13.314
4.315 -27.429 -13.644
4.316 -29.948 -14.027
4.317 -33.477 -14.460
4.318 -38.861 -14.939
4.319 -41.306 -15.465
4.320 -35.179 -16.035
4.321 -30.772 -16.651
4.322 -27.736 -17.315
4.323 -25.471 -18.029
4.324 -23.697 -18.801
4.325 -22.269 -19.636
4.326 -21.103 -20.546
4.327 -20.146 -21.545
4.328 -19.360 -22.653
4.329 -18.721 -23.899
4.330 -18.207 -25.326
4.331 -17.803 -27.002
4.332 -17.496 -29.044
4.333 -17.277 -31.665
4.334 -17.137 -35.323
4.335 -17.072 -41.010
4.336 -17.078 -44.162
4.337 -17.155 -37.618
4.338 -17.304 -33.126
4.339 -17.528 -30.076
4.340 -17.831 -27.797
4.341 -18.217 -25.992
4.342 -18.691 -24.513
4.343 -19.256 -23.277
4.344 -19.913 -22.232
4.345 -20.657 -21.348
4.346 -21.475 -20.603
4.347 -22.342 -19.981
4.348 -23.216 -19.474
4.349 -24.037 -19.074
4.350 -24.741 -18.776
4.351 -25.276 -18.577
4.352 -25.636 -18.475
4.353 -25.861 -18.471
4.354 -26.027 -18.565
4.355 -26.212 -18.761
4.356 -26.483 -19.063
4.357 -26.894 -19.480
4.358 -27.482 -20.022
4.359 -28.275 -20.704
4.360 -29.285 -21.551
4.361 -30.486 -22.595
4.362 -31.753 -23.889
4.363 -32.746 -25.518
4.364 -32.931 -27.632
4.365 -32.088 -30.529
4.366 -30.613 -34.917
4.367 -28.985 -42.232
4.368 -27.443 -39.636
4.369 -26.059 -33.298
4.370 -24.840 -29.490
4.371 -23.774 -26.873
4.372 -22.848 -24.915
4.373 -22.050 -23.379
4.374 -21.375 -22.139
4.375 -20.820 -21.121
4.376 -20.382 -20.277
4.377 -20.065 -19.576
4.378 -19.870 -18.995
4.379 -19.801 -18.517
4.380 -19.866 -18.131
4.381 -20.072 -17.825
4.382 -20.430 -17.593
4.383 -20.953 -17.426
4.384 -21.662 -17.318
4.385 -22.584 -17.264
4.386 -23.761 -17.258
4.387 -25.254 -17.293
4.388 -27.159 -17.362
4.389 -29.616 -17.459
4.390 -32.733 -17.574
4.391 -35.723 -17.700
4.392 -35.227 -17.825
4.393 -32.100 -17.941
4.394 -29.242 -18.036
4.395 -27.021 -18.102
4.396 -25.290 -18.129
4.397 -23.916 -18.112
4.398 -22.810 -18.045
4.399 -21.914 -17.928
4.400 -21.193 -17.761
4.401 -20.622 -17.545
4.402 -20.184 -17.287
4.403 -19.868 -16.991
4.404 -19.667 -16.664
4.405 -19.576 -16.315
4.406 -19.589 -15.950
4.407 -19.702 -15.579
4.408 -19.910 -15.209
4.409 -20.206 -14.848
4.410 -20.581 -14.503
4.411 -21.024 -14.181
4.412 -21.520 -13.887
4.413 -22.051 -13.629
4.414 -22.598 -13.409
4.415 -23.143 -13.232
4.416 -23.670 -13.101
4.417 -24.169 -13.019
4.418 -24.634 -12.989
4.419 -25.062 -13.013
4.420 -25.446 -13.093
4.421 -25.771 -13.231
4.422 -26.011 -13.429
4.423 -26.133 -13.690
4.424 -26.107 -14.017
4.425 -25.924 -14.415
4.426 -25.603 -14.888
4.427 -25.188 -15.445
4.428 -24.732 -16.094
4.429 -24.284 -16.851
4.430 -23.883 -17.731
4.431 -23.552 -18.762
4.432 -23.306 -19.977
4.433 -23.146 -21.428
4.434 -23.069 -23.187
4.435 -23.061 -25.359
4.436 -23.106 -28.054
4.437 -23.181 -31.093
4.438 -23.264 -32.682
4.439 -23.335 -30.876
4.440 -23.381 -28.086
4.441 -23.402 -25.737
4.442 -23.409 -23.908
4.443 -23.423 -22.486
4.444 -23.469 -21.372
4.445 -23.577 -20.492
4.446 -23.771 -19.794
4.447 -24.077 -19.232
4.448 -24.516 -18.766
4.449 -25.110 -18.357
4.450 -25.883 -17.967
4.451 -26.859 -17.562
4.452 -28.072 -17.113
4.453 -29.565 -16.604
4.454 -31.406 -16.031
4.455 -33.698 -15.405
4.456 -36.630 -14.744
4.457 -40.602 -14.070
4.458 -46.742 -13.405
4.459 -60.002 -12.764
4.460 -50.983 -12.162
4.461 -45.741 -11.605
4.462 -43.306 -11.099
4.463 -41.977 -10.645
4.464 -41.125 -10.243
4.465 -40.378 -9.891
4.466 -39.512 -9.586
4.467 -38.470 -9.326
4.468 -37.334 -9.105
4.469 -36.223 -8.923
4.470 -35.227 -8.774
4.471 -34.392 -8.658
4.472 -33.733 -8.573
4.473 -33.245 -8.518
4.474 -32.912 -8.495
4.475 -32.704 -8.505
4.476 -32.586 -8.550
4.477 -32.509 -8.633
4.478 -32.420 -8.759
4.479 -32.265 -8.929
4.480 -32.001 -9.148
4.481 -31.613 -9.418
4.482 -31.111 -9.741
4.483 -30.525 -10.117
4.484 -29.894 -10.544
4.485 -29.251 -11.017
4.486 -28.623 -11.526
4.487 -28.026 -12.056
4.488 -27.469 -12.584
4.489 -26.955 -13.081
4.490 -26.483 -13.512
4.491 -26.049 -13.846
4.492 -25.649 -14.061
4.493 -25.275 -14.152
4.494 -24.921 -14.136
4.495 -24.580 -14.043
4.496 -24.250 -13.911
4.497 -23.929 -13.775
4.498 -23.621 -13.667
4.499 -23.332 -13.608
4.500 -23.074 -13.619
4.501 -22.859 -13.712
4.502 -22.702 -13.897
4.503 -22.620 -14.184
4.504 -22.629 -14.583
4.505 -22.746 -15.101
4.506 -22.985 -15.750
4.507 -23.363 -16.541
4.508 -23.889 -17.489
4.509 -24.563 -18.611
4.510 -25.361 -19.927
4.511 -26.205 -21.449
4.512 -26.918 -23.172
4.513 -27.224 -25.021
4.514 -26.904 -26.749
4.515 -26.013 -27.865
4.516 -24.820 -27.967
4.517 -23.574 -27.282
4.518 -22.414 -26.342
4.519 -21.399 -25.474
4.520 -20.543 -24.796
4.521 -19.846 -24.324
4.522 -19.301 -24.039
4.523 -18.900 -23.911
4.524 -18.633 -23.902
4.525 -18.495 -23.970
4.526 -18.479 -24.072
4.527 -18.583 -24.166
4.528 -18.806 -24.221
4.529 -19.146 -24.223
4.530 -19.609 -24.178
4.531 -20.201 -24.108
4.532 -20.932 -24.043
4.533 -21.819 -24.008
4.534 -22.884 -24.019
4.535 -24.154 -24.072
4.536 -25.652 -24.138
4.537 -27.367 -24.161
4.538 -29.142 -24.061
4.539 -30.436 -23.757
4.540 -30.426 -23.206
4.541 -29.126 -22.431
4.542 -27.364 -21.503
4.543 -25.678 -20.510
4.544 -24.227 -19.523
4.545 -23.023 -18.591
4.546 -22.044 -17.740
4.547 -21.263 -16.985
4.548 -20.657 -16.330
4.549 -20.206 -15.774
4.550 -19.895 -15.313
4.551 -19.711 -14.942
4.552 -19.638 -14.654
4.553 -19.664 -14.442
4.554 -19.771 -14.297
4.555 -19.937 -14.213
4.556 -20.135 -14.181
4.557 -20.332 -14.192
4.558 -20.489 -14.240
4.559 -20.568 -14.319
4.560 -20.540 -14.425
4.561 -20.392 -14.556
4.562 -20.130 -14.712
4.563 -19.778 -14.899
4.564 -19.369 -15.121
4.565 -18.935 -15.387
4.566 -18.502 -15.707
4.567 -18.091 -16.091
4.568 -17.714 -16.552
4.569 -17.381 -17.100
4.570 -17.095 -17.744
4.571 -16.858 -18.488
4.572 -16.671 -19.324
4.573 -16.531 -20.220
4.574 -16.437 -21.103
4.575 -16.387 -21.831
4.576 -16.378 -22.215
4.577 -16.407 -22.110
4.578 -16.473 -21.538
4.579 -16.572 -20.668
4.580 -16.705 -19.686
4.581 -16.869 -18.719
4.582 -17.064 -17.835
4.583 -17.291 -17.061
4.584 -17.553 -16.406
4.585 -17.852 -15.870
4.586 -18.193 -15.448
4.587 -18.582 -15.138
4.588 -19.030 -14.932
4.589 -19.546 -14.825
4.590 -20.145 -14.814
4.591 -20.844 -14.890
4.592 -21.665 -15.047
4.593 -22.637 -15.275
4.594 -23.800 -15.559
4.595 -25.212 -15.883
4.596 -26.963 -16.222
4.597 -29.207 -16.548
4.598 -32.243 -16.830
4.599 -36.781 -17.040
4.600 -44.441 -17.162
4.601 -42.418 -17.193
4.602 -36.121 -17.149
4.603 -32.531 -17.058
4.604 -30.193 -16.951
4.605 -28.550 -16.860
4.606 -27.347 -16.810
4.607 -26.443 -16.823
4.608 -25.745 -16.912
4.609 -25.180 -17.084
4.610 -24.685 -17.342
4.611 -24.207 -17.683
4.612 -23.702 -18.094
4.613 -23.143 -18.554
4.614 -22.520 -19.031
4.615 -21.843 -19.481
4.616 -21.131 -19.854
4.617 -20.409 -20.104
4.618 -19.700 -20.209
4.619 -19.021 -20.177
4.620 -18.384 -20.044
4.621 -17.797 -19.859
4.622 -17.264 -19.671
4.623 -16.786 -19.516
4.624 -16.363 -19.417
4.625 -15.994 -19.385
4.626 -15.677 -19.417
4.627 -15.413 -19.499
4.628 -15.200 -19.606
4.629 -15.039 -19.703
4.630 -14.931 -19.748
4.631 -14.878 -19.704
4.632 -14.880 -19.546
4.633 -14.942 -19.271
4.634 -15.064 -18.899
4.635 -15.250 -18.466
4.636 -15.503 -18.010
4.637 -15.824 -17.563
4.638 -16.215 -17.149
4.639 -16.678 -16.785
4.640 -17.214 -16.477
4.641 -17.822 -16.226
4.642 -18.501 -16.029
4.643 -19.249 -15.876
4.644 -20.061 -15.758
4.645 -20.930 -15.662
4.646 -21.848 -15.576
4.647 -22.804 -15.490
4.648 -23.782 -15.398
4.649 -24.771 -15.298
4.650 -25.762 -15.194
4.651 -26.755 -15.099
4.652 -27.767 -15.025
4.653 -28.839 -14.992
4.654 -30.038 -15.018
4.655 -31.474 -15.125
4.656 -33.310 -15.335
4.657 -35.781 -15.673
4.658 -38.954 -16.169
4.659 -40.471 -16.859
4.660 -37.117 -17.796
4.661 -33.123 -19.054
4.662 -29.947 -20.752
4.663 -27.440 -23.080
4.664 -25.416 -26.263
4.665 -23.753 -29.497
4.666 -22.380 -28.149
4.667 -21.248 -24.148
4.668 -20.326 -20.847
4.669 -19.595 -18.321
4.670 -19.042 -16.337
4.671 -18.658 -14.733
4.672 -18.440 -13.412
4.673 -18.388 -12.307
4.674 -18.505 -11.376
4.675 -18.799 -10.585
4.676 -19.280 -9.911
4.677 -19.963 -9.334
4.678 -20.868 -8.838
4.679 -22.009 -8.411
4.680 -23.385 -8.041
4.681 -24.913 -7.720
4.682 -26.297 -7.439
4.683 -26.922 -7.193
4.684 -26.342 -6.978
4.685 -24.944 -6.792
4.686 -23.355 -6.632
4.687 -21.886 -6.501
4.688 -20.624 -6.398
4.689 -19.568 -6.327
4.690 -18.695 -6.290
4.691 -17.981 -6.291
4.692 -17.404 -6.333
4.693 -16.945 -6.419
4.694 -16.590 -6.552
4.695 -16.328 -6.737
4.696 -16.150 -6.974
4.697 -16.048 -7.267
4.698 -16.018 -7.618
4.699 -16.053 -8.029
4.700 -16.148 -8.501
4.701 -16.292 -9.034
4.702 -16.475 -9.629
4.703 -16.680 -10.283
4.704 -16.887 -10.993
4.705 -17.068 -11.753
4.706 -17.199 -12.551
4.707 -17.253 -13.371
4.708 -17.216 -14.190
4.709 -17.087 -14.977
4.710 -16.878 -15.695
4.711 -16.614 -16.309
4.712 -16.321 -16.793
4.713 -16.026 -17.136
4.714 -15.754 -17.350
4.715 -15.521 -17.464
4.716 -15.340 -17.513
4.717 -15.221 -17.531
4.718 -15.169 -17.544
4.719 -15.190 -17.573
4.720 -15.286 -17.626
4.721 -15.463 -17.709
4.722 -15.724 -17.819
4.723 -16.076 -17.949
4.724 -16.526 -18.088
4.725 -17.085 -18.224
4.726 -17.767 -18.345
4.727 -18.590 -18.438
4.728 -19.575 -18.497
4.729 -20.750 -18.521
4.730 -22.141 -18.512
4.731 -23.754 -18.479
4.732 -25.515 -18.435
4.733 -27.106 -18.392
4.734 -27.833 -18.361
4.735 -27.237 -18.350
4.736 -25.823 -18.363
4.737 -24.274 -18.401
4.738 -22.895 -18.459
4.739 -21.756 -18.525
4.740 -20.854 -18.588
4.741 -20.164 -18.630
4.742 -19.663 -18.636
4.743 -19.333 -18.595
4.744 -19.156 -18.503
4.745 -19.120 -18.365
4.746 -19.216 -18.195
4.747 -19.435 -18.013
4.748 -19.772 -17.839
4.749 -20.222 -17.698
4.750 -20.782 -17.606
4.751 -21.451 -17.581
4.752 -22.229 -17.636
4.753 -23.120 -17.777
4.754 -24.127 -18.010
4.755 -25.260 -18.330
4.756 -26.529 -18.726
4.757 -27.945 -19.169
4.758 -29.517 -19.611
4.759 -31.234 -19.978
4.760 -33.041 -20.181
4.761 -34.775 -20.142
4.762 -36.125 -19.838
4.763 -36.771 -19.310
4.764 -36.717 -18.642
4.765 -36.289 -17.919
4.766 -35.800 -17.208
4.767 -35.397 -16.550
4.768 -35.100 -15.968
4.769 -34.852 -15.473
4.770 -34.549 -15.066
4.771 -34.084 -14.746
4.772 -33.398 -14.510
4.773 -32.520 -14.350
4.774 -31.536 -14.261
4.775 -30.545 -14.236
4.776 -29.624 -14.266
4.777 -28.820 -14.345
4.778 -28.158 -14.467
4.779 -27.650 -14.625
4.780 -27.300 -14.816
4.781 -27.108 -15.035
4.782 -27.070 -15.283
4.783 -27.181 -15.559
4.784 -27.436 -15.867
4.785 -27.824 -16.208
4.786 -28.332 -16.587
4.787 -28.938 -17.006
4.788 -29.612 -17.469
4.789 -30.314 -17.973
4.790 -31.001 -18.514
4.791 -31.629 -19.083
4.792 -32.179 -19.661
4.793 -32.657 -20.227
4.794 -33.106 -20.750
4.795 -33.586 -21.201
4.796 -34.168 -21.558
4.797 -34.926 -21.814
4.798 -35.942 -21.979
4.799 -37.318 -22.084
4.800 -39.207 -22.166
4.801 -41.894 -22.269
4.802 -46.009 -22.430
4.803 -52.811 -22.686
4.804 -51.738 -23.069
4.805 -45.473 -23.616
4.806 -41.758 -24.364
4.807 -39.337 -25.369
4.808 -37.655 -26.705
4.809 -36.459 -28.488
4.810 -35.613 -30.887
4.811 -35.030 -34.000
4.812 -34.643 -36.504
4.813 -34.389 -34.708
4.814 -34.201 -31.130
4.815 -34.000 -28.151
4.816 -33.705 -25.843
4.817 -33.248 -24.026
4.818 -32.605 -22.570
4.819 -31.803 -21.390
4.820 -30.904 -20.433
4.821 -29.977 -19.660
4.822 -29.082 -19.046
4.823 -28.261 -18.574
4.824 -27.539 -18.229
4.825 -26.935 -18.002
4.826 -26.456 -17.886
4.827 -26.107 -17.874
4.828 -25.888 -17.963
4.829 -25.794 -18.147
4.830 -25.815 -18.424
4.831 -25.931 -18.788
4.832 -26.109 -19.234
4.833 -26.295 -19.753
4.834 -26.415 -20.335
4.835 -26.389 -20.960
4.836 -26.153 -21.607
4.837 -25.697 -22.244
4.838 -25.066 -22.835
4.839 -24.335 -23.346
4.840 -23.580 -23.749
4.841 -22.861 -24.037
4.842 -22.213 -24.221
4.843 -21.658 -24.333
4.844 -21.205 -24.411
4.845 -20.857 -24.496
4.846 -20.612 -24.624
4.847 -20.465 -24.825
4.848 -20.409 -25.125
4.849 -20.435 -25.547
4.850 -20.531 -26.116
4.851 -20.683 -26.858
4.852 -20.875 -27.810
4.853 -21.092 -29.017
4.854 -21.316 -30.541
4.855 -21.536 -32.459
4.856 -21.741 -34.804
4.857 -21.931 -37.232
4.858 -22.110 -38.164
4.859 -22.289 -36.516
4.860 -22.484 -34.044
4.861 -22.714 -31.862
4.862 -22.996 -30.115
4.863 -23.349 -28.743
4.864 -23.788 -27.675
4.865 -24.325 -26.857
4.866 -24.968 -26.250
4.867 -25.715 -25.825
4.868 -26.541 -25.562
4.869 -27.386 -25.443
4.870 -28.117 -25.454
4.871 -28.531 -25.578
4.872 -28.438 -25.791
4.873 -27.804 -26.062
4.874 -26.792 -26.343
4.875 -25.613 -26.564
4.876 -24.419 -26.645
4.877 -23.287 -26.509
4.878 -22.251 -26.117
4.879 -21.319 -25.486
4.880 -20.490 -24.681
4.881 -19.758 -23.776
4.882 -19.116 -22.838
4.883 -18.555 -21.910
4.884 -18.070 -21.020
4.885 -17.652 -20.183
4.886 -17.295 -19.406
4.887 -16.993 -18.691
4.888 -16.738 -18.038
4.889 -16.522 -17.447
4.890 -16.340 -16.915
4.891 -16.183 -16.441
4.892 -16.045 -16.024
4.893 -15.919 -15.663
4.894 -15.800 -15.357
4.895 -15.685 -15.106
4.896 -15.570 -14.910
4.897 -15.457 -14.768
4.898 -15.347 -14.680
4.899 -15.242 -14.644
4.900 -15.149 -14.661
4.901 -15.071 -14.728
4.902 -15.014 -14.843
4.903 -14.983 -15.001
4.904 -14.981 -15.196
4.905 -15.012 -15.421
4.906 -15.077 -15.666
4.907 -15.176 -15.917
4.908 -15.308 -16.161
4.909 -15.468 -16.383
4.910 -15.651 -16.571
4.911 -15.853 -16.716
4.912 -16.064 -16.816
4.913 -16.278 -16.874
4.914 -16.489 -16.902
4.915 -16.694 -16.915
4.916 -16.891 -16.933
4.917 -17.084 -16.974
4.918 -17.279 -17.055
4.919 -17.488 -17.196
4.920 -17.721 -17.410
4.921 -17.994 -17.714
4.922 -18.321 -18.122
4.923 -18.716 -18.651
4.924 -19.196 -19.319
4.925 -19.776 -20.153
4.926 -20.472 -21.183
4.927 -21.301 -22.457
4.928 -22.281 -24.048
4.929 -23.428 -26.078
4.930 -24.753 -28.774
4.931 -26.236 -32.643
4.932 -27.781 -39.062
4.933 -29.118 -43.860
4.934 -29.788 -36.094
4.935 -29.500 -31.742
4.936 -28.514 -29.098
4.937 -27.297 -27.343
4.938 -26.132 -26.153
4.939 -25.122 -25.371
4.940 -24.293 -24.915
4.941 -23.638 -24.741
4.942 -23.147 -24.824
4.943 -22.807 -25.156
4.944 -22.611 -25.731
4.945 -22.554 -26.545
4.946 -22.635 -27.565
4.947 -22.858 -28.681
4.948 -23.230 -29.602
4.949 -23.766 -29.854
4.950 -24.485 -29.168
4.951 -25.420 -27.835
4.952 -26.621 -26.316
4.953 -28.165 -24.878
4.954 -30.193 -23.617
4.955 -32.976 -22.548
4.956 -37.155 -21.660
4.957 -44.485 -20.935
4.958 -44.624 -20.354
4.959 -37.468 -19.900
4.960 -33.470 -19.556
4.961 -30.866 -19.305
4.962 -29.010 -19.132
4.963 -27.626 -19.021
4.964 -26.571 -18.954
4.965 -25.760 -18.914
4.966 -25.141 -18.881
4.967 -24.673 -18.839
4.968 -24.331 -18.770
4.969 -24.093 -18.661
4.970 -23.943 -18.501
4.971 -23.868 -18.287
4.972 -23.859 -18.018
4.973 -23.909 -17.698
4.974 -24.014 -17.335
4.975 -24.172 -16.937
4.976 -24.382 -16.515
4.977 -24.646 -16.077
4.978 -24.966 -15.634
4.979 -25.345 -15.194
4.980 -25.785 -14.764
4.981 -26.291 -14.351
4.982 -26.862 -13.961
4.983 -27.500 -13.599
4.984 -28.200 -13.268
4.985 -28.955 -12.973
4.986 -29.752 -12.716
4.987 -30.568 -12.499
4.988 -31.369 -12.323
4.989 -32.113 -12.189
4.990 -32.750 -12.099
4.991 -33.236 -12.052
4.992 -33.549 -12.049
4.993 -33.695 -12.091
4.994 -33.707 -12.179
4.995 -33.633 -12.312
4.996 -33.517 -12.494
4.997 -33.395 -12.725
4.998 -33.291 -13.006
4.999 -33.217 -13.341
5.000 -33.174 -13.732
5.001 -33.159 -14.183
5.002 -33.157 -14.696
5.003 -33.156 -15.276
5.004 -33.137 -15.925
5.005 -33.087 -16.648
5.006 -32.998 -17.445
5.007 -32.870 -18.316
5.008 -32.716 -19.254
5.009 -32.555 -20.243
5.010 -32.410 -21.249
5.011 -32.308 -22.216
5.012 -32.276 -23.060
5.013 -32.340 -23.683
5.014 -32.529 -24.009
5.015 -32.870 -24.026
5.016 -33.398 -23.793
5.017 -34.156 -23.405
5.018 -35.195 -22.948
5.019 -36.576 -22.482
5.020 -38.318 -22.044
5.021 -40.172 -21.651
5.022 -41.003 -21.307
5.023 -39.585 -21.014
5.024 -36.989 -20.767
5.025 -34.447 -20.563
5.026 -32.263 -20.399
5.027 -30.426 -20.271
5.028 -28.879 -20.179
5.029 -27.571 -20.121
5.030 -26.463 -20.100
5.031 -25.526 -20.114
5.032 -24.737 -20.164
5.033 -24.083 -20.247
5.034 -23.548 -20.358
5.035 -23.125 -20.485
5.036 -22.803 -20.611
5.037 -22.575 -20.712
5.038 -22.435 -20.757
5.039 -22.374 -20.715
5.040 -22.386 -20.562
5.041 -22.462 -20.287
5.042 -22.593 -19.898
5.043 -22.770 -19.421
5.044 -22.984 -18.888
5.045 -23.225 -18.336
5.046 -23.486 -17.792
5.047 -23.760 -17.281
5.048 -24.045 -16.817
5.049 -24.343 -16.410
5.050 -24.659 -16.066
5.051 -25.002 -15.784
5.052 -25.381 -15.565
5.053 -25.806 -15.403
5.054 -26.287 -15.292
5.055 -26.827 -15.227
5.056 -27.426 -15.200
5.057 -28.073 -15.201
5.058 -28.742 -15.226
5.059 -29.393 -15.267
5.060 -29.973 -15.321
5.061 -30.427 -15.388
5.062 -30.720 -15.470
5.063 -30.859 -15.571
5.064 -30.892 -15.698
5.065 -30.890 -15.858
5.066 -30.930 -16.056
5.067 -31.083 -16.295
5.068 -31.411 -16.574
5.069 -31.974 -16.883
5.070 -32.843 -17.208
5.071 -34.113 -17.519
5.072 -35.915 -17.781
5.073 -38.372 -17.954
5.074 -41.014 -18.003
5.075 -40.950 -17.915
5.076 -37.711 -17.701
5.077 -34.417 -17.395
5.078 -31.768 -17.045
5.079 -29.659 -16.693
5.080 -27.954 -16.380
5.081 -26.557 -16.134
5.082 -25.404 -15.975
5.083 -24.449 -15.920
5.084 -23.663 -15.978
5.085 -23.021 -16.159
5.086 -22.507 -16.469
5.087 -22.106 -16.912
5.088 -21.808 -17.492
5.089 -21.601 -18.205
5.090 -21.479 -19.037
5.091 -21.431 -19.950
5.092 -21.451 -20.865
5.093 -21.530 -21.642
5.094 -21.660 -22.102
5.095 -21.833 -22.113
5.096 -22.041 -21.700
5.097 -22.277 -21.013
5.098 -22.538 -20.224
5.099 -22.821 -19.451
5.100 -23.126 -18.753
5.101 -23.457 -18.156
5.102 -23.824 -17.667
5.103 -24.237 -17.280
5.104 -24.711 -16.991
5.105 -25.263 -16.789
5.106 -25.913 -16.666
5.107 -26.685 -16.614
5.108 -27.606 -16.627
5.109 -28.712 -16.699
5.110 -30.053 -16.825
5.111 -31.698 -17.003
5.112 -33.762 -17.231
5.113 -36.453 -17.509
5.114 -40.213 -17.836
5.115 -46.218 -18.212
5.116 -53.055 -18.635
5.117 -45.503 -19.103
5.118 -40.862 -19.607
5.119 -38.090 -20.131
5.120 -36.226 -20.653
5.121 -34.882 -21.136
5.122 -33.861 -21.533
5.123 -33.044 -21.793
5.124 -32.356 -21.876
5.125 -31.749 -21.767
5.126 -31.197 -21.486
5.127 -30.694 -21.077
5.128 -30.245 -20.593
5.129 -29.866 -20.084
5.130 -29.576 -19.588
5.131 -29.395 -19.131
5.132 -29.347 -18.729
5.133 -29.452 -18.393
5.134 -29.735 -18.129
5.135 -30.223 -17.939
5.136 -30.947 -17.822
5.137 -31.940 -17.778
5.138 -33.216 -17.802
5.139 -34.708 -17.888
5.140 -36.054 -18.027
5.141 -36.399 -18.208
5.142 -35.231 -18.414
5.143 -33.258 -18.623
5.144 -31.247 -18.811
5.145 -29.474 -18.948
5.146 -27.979 -19.009
5.147 -26.740 -18.973
5.148 -25.723 -18.829
5.149 -24.904 -18.582
5.150 -24.259 -18.244
5.151 -23.773 -17.837
5.152 -23.436 -17.383
5.153 -23.240 -16.900
5.154 -23.183 -16.407
5.155 -23.264 -15.915
5.156 -23.487 -15.434
5.157 -23.860 -14.970
5.158 -24.396 -14.530
5.159 -25.115 -14.117
5.160 -26.045 -13.734
5.161 -27.234 -13.383
5.162 -28.752 -13.068
5.163 -30.723 -12.789
5.164 -33.379 -12.548
5.165 -37.206 -12.345
5.166 -43.125 -12.179
5.167 -44.766 -12.050
5.168 -38.751 -11.955
5.169 -34.826 -11.892
5.170 -32.254 -11.859
5.171 -30.447 -11.851
5.172 -29.137 -11.865
5.173 -28.180 -11.897
5.174 -27.495 -11.944
5.175 -27.029 -12.003
5.176 -26.747 -12.071
5.177 -26.625 -12.149
5.178 -26.641 -12.235
5.179 -26.781 -12.332
5.180 -27.031 -12.442
5.181 -27.379 -12.567
5.182 -27.812 -12.710
5.183 -28.323 -12.876
5.184 -28.902 -13.066
5.185 -29.546 -13.285
5.186 -30.256 -13.536
5.187 -31.041 -13.824
5.188 -31.922 -14.153
5.189 -32.931 -14.528
5.190 -34.121 -14.959
5.191 -35.573 -15.456
5.192 -37.418 -16.032
5.193 -39.898 -16.708
5.194 -43.543 -17.510
5.195 -49.948 -18.476
5.196 -56.136 -19.662
5.197 -46.606 -21.157
5.198 -41.753 -23.111
5.199 -38.752 -25.829
5.200 -36.673 -30.086
5.201 -35.166 -39.449
5.202 -34.062 -39.415
5.203 -33.268 -29.798
5.204 -32.725 -25.333
5.205 -32.392 -22.430
5.206 -32.229 -20.313
5.207 -32.193 -18.686
5.208 -32.227 -17.402
5.209 -32.254 -16.378
5.210 -32.179 -15.563
5.211 -31.909 -14.925
5.212 -31.396 -14.438
5.213 -30.659 -14.087
5.214 -29.771 -13.859
5.215 -28.820 -13.743
5.216 -27.879 -13.731
5.217 -26.997 -13.816
5.218 -26.203 -13.990
5.219 -25.512 -14.248
5.220 -24.932 -14.580
5.221 -24.466 -14.979
5.222 -24.114 -15.435
5.223 -23.877 -15.937
5.224 -23.756 -16.471
5.225 -23.750 -17.021
5.226 -23.861 -17.569
5.227 -24.089 -18.092
5.228 -24.435 -18.564
5.229 -24.897 -18.957
5.230 -25.466 -19.239
5.231 -26.126 -19.380
5.232 -26.839 -19.359
5.233 -27.535 -19.170
5.234 -28.106 -18.827
5.235 -28.422 -18.359
5.236 -28.388 -17.805
5.237 -28.006 -17.205
5.238 -27.374 -16.593
5.239 -26.619 -15.999
5.240 -25.845 -15.441
5.241 -25.114 -14.936
5.242 -24.458 -14.492
5.243 -23.889 -14.114
5.244 -23.407 -13.806
5.245 -23.006 -13.568
5.246 -22.677 -13.400
5.247 -22.410 -13.302
5.248 -22.193 -13.269
5.249 -22.011 -13.300
5.250 -21.854 -13.390
5.251 -21.711 -13.536
5.252 -21.573 -13.731
5.253 -21.434 -13.972
5.254 -21.291 -14.250
5.255 -21.147 -14.561
5.256 -21.006 -14.897
5.257 -20.873 -15.252
5.258 -20.758 -15.617
5.259 -20.668 -15.987
5.260 -20.613 -16.354
5.261 -20.599 -16.709
5.262 -20.636 -17.044
5.263 -20.729 -17.350
5.264 -20.885 -17.617
5.265 -21.109 -17.836
5.266 -21.409 -18.000
5.267 -21.791 -18.106
5.268 -22.263 -18.156
5.269 -22.834 -18.158
5.270 -23.515 -18.125
5.271 -24.320 -18.073
5.272 -25.271 -18.023
5.273 -26.393 -17.993
5.274 -27.727 -18.000
5.275 -29.331 -18.063
5.276 -31.302 -18.196
5.277 -33.813 -18.412
5.278 -37.207 -18.724
5.279 -42.286 -19.146
5.280 -49.116 -19.689
5.281 -44.382 -20.370
5.282 -39.351 -21.207
5.283 -36.297 -22.222
5.284 -34.254 -23.445
5.285 -32.810 -24.921
5.286 -31.765 -26.713
5.287 -31.009 -28.926
5.288 -30.474 -31.742
5.289 -30.111 -35.541
5.290 -29.885 -41.223
5.291 -29.764 -48.322
5.292 -29.719 -42.950
5.293 -29.715 -38.502
5.294 -29.718 -35.964
5.295 -29.689 -34.357
5.296 -29.590 -33.234
5.297 -29.391 -32.342
5.298 -29.076 -31.513
5.299 -28.649 -30.654
5.300 -28.129 -29.739
5.301 -27.548 -28.794
5.302 -26.939 -27.872
5.303 -26.332 -27.023
5.304 -25.753 -26.286
5.305 -25.219 -25.687
5.306 -24.744 -25.245
5.307 -24.337 -24.968
5.308 -24.003 -24.867
5.309 -23.744 -24.945
5.310 -23.560 -25.209
5.311 -23.450 -25.658
5.312 -23.409 -26.279
5.313 -23.429 -27.031
5.314 -23.499 -27.805
5.315 -23.604 -28.388
5.316 -23.725 -28.496
5.317 -23.839 -27.972
5.318 -23.923 -26.949
5.319 -23.958 -25.703
5.320 -23.929 -24.451
5.321 -23.835 -23.301
5.322 -23.683 -22.293
5.323 -23.493 -21.434
5.324 -23.284 -20.718
5.325 -23.080 -20.135
5.326 -22.900 -19.674
5.327 -22.761 -19.324
5.328 -22.673 -19.075
5.329 -22.645 -18.918
5.330 -22.680 -18.847
5.331 -22.780 -18.855
5.332 -22.942 -18.937
5.333 -23.165 -19.090
5.334 -23.443 -19.315
5.335 -23.769 -19.610
5.336 -24.134 -19.979
5.337 -24.527 -20.428
5.338 -24.936 -20.964
5.339 -25.346 -21.598
5.340 -25.738 -22.342
5.341 -26.088 -23.209
5.342 -26.370 -24.209
5.343 -26.553 -25.338
5.344 -26.605 -26.560
5.345 -26.505 -27.753
5.346 -26.246 -28.652
5.347 -25.844 -28.908
5.348 -25.329 -28.380
5.349 -24.740 -27.313
5.350 -24.117 -26.054
5.351 -23.494 -24.826
5.352 -22.897 -23.720
5.353 -22.347 -22.764
5.354 -21.854 -21.958
5.355 -21.428 -21.293
5.356 -21.073 -20.757
5.357 -20.790 -20.341
5.358 -20.580 -20.034
5.359 -20.443 -19.829
5.360 -20.374 -19.718
5.361 -20.372 -19.697
5.362 -20.431 -19.760
5.363 -20.548 -19.903
5.364 -20.716 -20.124
5.365 -20.930 -20.419
5.366 -21.182 -20.785
5.367 -21.467 -21.220
5.368 -21.779 -21.722
5.369 -22.113 -22.286
5.370 -22.466 -22.908
5.371 -22.837 -23.580
5.372 -23.228 -24.290
5.373 -23.643 -25.019
5.374 -24.087 -25.737
5.375 -24.569 -26.403
5.376 -25.097 -26.961
5.377 -25.679 -27.354
5.378 -26.325 -27.537
5.379 -27.042 -27.497
5.380 -27.834 -27.257
5.381 -28.703 -26.868
5.382 -29.642 -26.391
5.383 -30.634 -25.877
5.384 -31.644 -25.367
5.385 -32.618 -24.887
5.386 -33.478 -24.457
5.387 -34.148 -24.087
5.388 -34.581 -23.787
5.389 -34.795 -23.563
5.390 -34.864 -23.418
5.391 -34.885 -23.358
5.392 -34.952 -23.386
5.393 -35.141 -23.507
5.394 -35.516 -23.725
5.395 -36.137 -24.043
5.396 -37.070 -24.464
5.397 -38.370 -24.989
5.398 -40.014 -25.612
5.399 -41.528 -26.319
5.400 -41.471 -27.077
5.401 -39.301 -27.827
5.402 -36.493 -28.475
5.403 -33.918 -28.910
5.404 -31.716 -29.046
5.405 -29.848 -28.877
5.406 -28.254 -28.484
5.407 -26.889 -27.982
5.408 -25.714 -27.478
5.409 -24.705 -27.042
5.410 -23.841 -26.719
5.411 -23.107 -26.534
5.412 -22.494 -26.505
5.413 -21.991 -26.644
5.414 -21.594 -26.962
5.415 -21.298 -27.473
5.416 -21.101 -28.189
5.417 -21.000 -29.118
5.418 -20.998 -30.247
5.419 -21.094 -31.489
5.420 -21.293 -32.590
5.421 -21.599 -33.071
5.422 -22.022 -32.566
5.423 -22.570 -31.301
5.424 -23.260 -29.777
5.425 -24.113 -28.307
5.426 -25.159 -27.005
5.427 -26.442 -25.894
5.428 -28.031 -24.963
5.429 -30.038 -24.197
5.430 -32.660 -23.576
5.431 -36.242 -23.087
5.432 -40.941 -22.715
5.433 -41.896 -22.449
5.434 -37.534 -22.281
5.435 -34.012 -22.200
5.436 -31.523 -22.201
5.437 -29.684 -22.274
5.438 -28.268 -22.414
5.439 -27.142 -22.613
5.440 -26.221 -22.862
5.441 -25.448 -23.155
5.442 -24.779 -23.482
5.443 -24.185 -23.836
5.444 -23.641 -24.207
5.445 -23.134 -24.590
5.446 -22.653 -24.978
5.447 -22.195 -25.367
5.448 -21.762 -25.753
5.449 -21.357 -26.134
5.450 -20.987 -26.506
5.451 -20.656 -26.867
5.452 -20.372 -27.210
5.453 -20.140 -27.526
5.454 -19.965 -27.806
5.455 -19.850 -28.040
5.456 -19.798 -28.222
5.457 -19.813 -28.353
5.458 -19.896 -28.443
5.459 -20.050 -28.509
5.460 -20.277 -28.578
5.461 -20.579 -28.676
5.462 -20.959 -28.833
5.463 -21.423 -29.079
5.464 -21.974 -29.442
5.465 -22.619 -29.951
5.466 -23.368 -30.639
5.467 -24.231 -31.542
5.468 -25.223 -32.703
5.469 -26.362 -34.170
5.470 -27.670 -35.968
5.471 -29.172 -37.976
5.472 -30.887 -39.539
5.473 -32.791 -39.413
5.474 -34.722 -37.656
5.475 -36.173 -35.506
5.476 -36.413 -33.557
5.477 -35.427 -31.902
5.478 -33.931 -30.503
5.479 -32.433 -29.303
5.480 -31.094 -28.256
5.481 -29.929 -27.324
5.482 -28.917 -26.482
5.483 -28.028 -25.712
5.484 -27.239 -25.005
5.485 -26.532 -24.357
5.486 -25.898 -23.771
5.487 -25.329 -23.248
5.488 -24.826 -22.796
5.489 -24.389 -22.420
5.490 -24.023 -22.127
5.491 -23.730 -21.922
5.492 -23.518 -21.811
5.493 -23.390 -21.799
5.494 -23.352 -21.894
5.495 -23.411 -22.100
5.496 -23.572 -22.425
5.497 -23.843 -22.878
5.498 -24.232 -23.470
5.499 -24.747 -24.215
5.500 -25.401 -25.134
5.501 -26.206 -26.257
5.502 -27.180 -27.625
5.503 -28.340 -29.310
5.504 -29.704 -31.427
5.505 -31.275 -34.181
5.506 -33.007 -37.924
5.507 -34.714 -42.450
5.508 -35.954 -41.934
5.509 -36.210 -37.510
5.510 -35.522 -34.063
5.511 -34.427 -31.509
5.512 -33.340 -29.510
5.513 -32.428 -27.871
5.514 -31.728 -26.482
5.515 -31.236 -25.279
5.516 -30.935 -24.221
5.517 -30.804 -23.286
5.518 -30.826 -22.457
5.519 -30.982 -21.725
5.520 -31.251 -21.082
5.521 -31.608 -20.523
5.522 -32.019 -20.046
5.523 -32.436 -19.646
5.524 -32.802 -19.320
5.525 -33.052 -19.066
5.526 -33.131 -18.880
5.527 -33.013 -18.759
5.528 -32.712 -18.699
5.529 -32.270 -18.692
5.530 -31.743 -18.733
5.531 -31.181 -18.813
5.532 -30.621 -18.919
5.533 -30.089 -19.039
5.534 -29.601 -19.157
5.535 -29.167 -19.256
5.536 -28.792 -19.322
5.537 -28.480 -19.342
5.538 -28.236 -19.311
5.539 -28.061 -19.232
5.540 -27.959 -19.113
5.541 -27.933 -18.969
5.542 -27.987 -18.820
5.543 -28.123 -18.684
5.544 -28.346 -18.578
5.545 -28.658 -18.518
5.546 -29.060 -18.518
5.547 -29.553 -18.586
5.548 -30.131 -18.730
5.549 -30.785 -18.956
5.550 -31.493 -19.264
5.551 -32.215 -19.653
5.552 -32.890 -20.116
5.553 -33.434 -20.636
5.554 -33.757 -21.187
5.555 -33.802 -21.728
5.556 -33.571 -22.206
5.557 -33.127 -22.561
5.558 -32.552 -22.746
5.559 -31.924 -22.742
5.560 -31.293 -22.570
5.561 -30.693 -22.275
5.562 -30.138 -21.913
5.563 -29.638 -21.530
5.564 -29.194 -21.157
5.565 -28.809 -20.811
5.566 -28.482 -20.501
5.567 -28.213 -20.223
5.568 -28.001 -19.975
5.569 -27.845 -19.749
5.570 -27.746 -19.542
5.571 -27.702 -19.350
5.572 -27.710 -19.175
5.573 -27.770 -19.021
5.574 -27.876 -18.898
5.575 -28.025 -18.817
5.576 -28.213 -18.790
5.577 -28.432 -18.831
5.578 -28.679 -18.955
5.579 -28.946 -19.178
5.580 -29.229 -19.516
5.581 -29.524 -19.989
5.582 -29.825 -20.621
5.583 -30.129 -21.442
5.584 -30.429 -22.497
5.585 -30.719 -23.852
5.586 -30.983 -25.617
5.587 -31.206 -27.995
5.588 -31.364 -31.427
5.589 -31.436 -37.176
5.590 -31.404 -46.017
5.591 -31.260 -36.640
5.592 -31.014 -31.318
5.593 -30.689 -28.126
5.594 -30.316 -25.926
5.595 -29.929 -24.308
5.596 -29.558 -23.078
5.597 -29.230 -22.131
5.598 -28.964 -21.403
5.599 -28.775 -20.853
5.600 -28.676 -20.451
5.601 -28.676 -20.177
5.602 -28.781 -20.017
5.603 -28.997 -19.961
5.604 -29.329 -20.001
5.605 -29.778 -20.133
5.606 -30.344 -20.354
5.607 -31.018 -20.663
5.608 -31.782 -21.062
5.609 -32.594 -21.550
5.610 -33.386 -22.132
5.611 -34.055 -22.807
5.612 -34.491 -23.579
5.613 -34.627 -24.445
5.614 -34.481 -25.404
5.615 -34.151 -26.446
5.616 -33.751 -27.561
5.617 -33.371 -28.729
5.618 -33.069 -29.931
5.619 -32.875 -31.148
5.620 -32.798 -32.367
5.621 -32.835 -33.563
5.622 -32.969 -34.652
5.623 -33.170 -35.389
5.624 -33.396 -35.342
5.625 -33.593 -34.272
5.626 -33.703 -32.489
5.627 -33.681 -30.481
5.628 -33.512 -28.539
5.629 -33.218 -26.770
5.630 -32.844 -25.202
5.631 -32.446 -23.829
5.632 -32.069 -22.640
5.633 -31.750 -21.619
5.634 -31.510 -20.754
5.635 -31.360 -20.035
5.636 -31.307 -19.451
5.637 -31.349 -18.997
5.638 -31.483 -18.664
5.639 -31.701 -18.447
5.640 -31.992 -18.341
5.641 -32.347 -18.338
5.642 -32.752 -18.430
5.643 -33.196 -18.605
5.644 -33.671 -18.846
5.645 -34.173 -19.125
5.646 -34.703 -19.407
5.647 -35.270 -19.644
5.648 -35.886 -19.784
5.649 -36.569 -19.783
5.650 -37.334 -19.617
5.651 -38.195 -19.298
5.652 -39.149 -18.862
5.653 -40.173 -18.359
5.654 -41.193 -17.836
5.655 -42.066 -17.333
5.656 -42.596 -16.876
5.657 -42.629 -16.484
5.658 -42.183 -16.168
5.659 -41.422 -15.934
5.660 -40.523 -15.784
5.661 -39.601 -15.719
5.662 -38.705 -15.738
5.663 -37.852 -15.838
5.664 -37.039 -16.013
5.665 -36.265 -16.254
5.666 -35.528 -16.549
5.667 -34.829 -16.880
5.668 -34.176 -17.223
5.669 -33.575 -17.547
5.670 -33.034 -17.819
5.671 -32.557 -18.007
5.672 -32.146 -18.092
5.673 -31.801 -18.070
5.674 -31.516 -17.956
5.675 -31.284 -17.778
5.676 -31.091 -17.572
5.677 -30.924 -17.371
5.678 -30.766 -17.204
5.679 -30.599 -17.094
5.680 -30.412 -17.058
5.681 -30.196 -17.111
5.682 -29.951 -17.262
5.683 -29.682 -17.521
5.684 -29.402 -17.899
5.685 -29.126 -18.404
5.686 -28.869 -19.050
5.687 -28.645 -19.853
5.688 -28.467 -20.833
5.689 -28.343 -22.019
5.690 -28.278 -23.450
5.691 -28.276 -25.180
5.692 -28.334 -27.279
5.693 -28.447 -29.815
5.694 -28.606 -32.676
5.695 -28.792 -34.881
5.696 -28.982 -34.611
5.697 -29.143 -32.682
5.698 -29.238 -30.769
5.699 -29.229 -29.292
5.700 -29.089 -28.238
5.701 -28.809 -27.535
5.702 -28.399 -27.126
5.703 -27.890 -26.970
5.704 -27.317 -27.041
5.705 -26.716 -27.322
5.706 -26.117 -27.801
5.707 -25.540 -28.470
5.708 -25.002 -29.318
5.709 -24.511 -30.319
5.710 -24.073 -31.415
5.711 -23.692 -32.487
5.712 -23.367 -33.330
5.713 -23.099 -33.717
5.714 -22.888 -33.562
5.715 -22.732 -33.007
5.716 -22.630 -32.282
5.717 -22.581 -31.567
5.718 -22.585 -30.956
5.719 -22.640 -30.492
5.720 -22.747 -30.189
5.721 -22.908 -30.052
5.722 -23.124 -30.080
5.723 -23.398 -30.274
5.724 -23.734 -30.637
5.725 -24.139 -31.178
5.726 -24.620 -31.908
5.727 -25.187 -32.847
5.728 -25.852 -34.020
5.729 -26.634 -35.465
5.730 -27.553 -37.217
5.731 -28.641 -39.280
5.732 -29.941 -41.458
5.733 -31.518 -42.959
5.734 -33.476 -42.678
5.735 -35.990 -41.036
5.736 -39.359 -39.163
5.737 -43.796 -37.510
5.738 -45.805 -36.138
5.739 -41.962 -35.007
5.740 -38.377 -34.065
5.741 -35.841 -33.266
5.742 -34.010 -32.572
5.743 -32.659 -31.953
5.744 -31.658 -31.385
5.745 -30.931 -30.850
5.746 -30.432 -30.332
5.747 -30.133 -29.823
5.748 -30.016 -29.318
5.749 -30.072 -28.813
5.750 -30.298 -28.307
5.751 -30.695 -27.800
5.752 -31.267 -27.296
5.753 -32.025 -26.794
5.754 -32.973 -26.299
5.755 -34.111 -25.812
5.756 -35.402 -25.339
5.757 -36.727 -24.881
5.758 -37.802 -24.443
5.759 -38.216 -24.030
5.760 -37.782 -23.645
5.761 -36.776 -23.291
5.762 -35.596 -22.973
5.763 -34.480 -22.692
5.764 -33.519 -22.452
5.765 -32.735 -22.253
5.766 -32.119 -22.097
5.767 -31.659 -21.984
5.768 -31.338 -21.912
5.769 -31.141 -21.882
5.770 -31.052 -21.891
5.771 -31.058 -21.936
5.772 -31.146 -22.015
5.773 -31.300 -22.124
5.774 -31.507 -22.259
5.775 -31.753 -22.417
5.776 -32.021 -22.594
5.777 -32.296 -22.785
5.778 -32.563 -22.989
5.779 -32.808 -23.202
5.780 -33.018 -23.422
5.781 -33.185 -23.647
5.782 -33.303 -23.877
5.783 -33.371 -24.111
5.784 -33.392 -24.348
5.785 -33.371 -24.588
5.786 -33.319 -24.830
5.787 -33.245 -25.074
5.788 -33.161 -25.316
5.789 -33.078 -25.556
5.790 -33.008 -25.791
5.791 -32.959 -26.016
5.792 -32.942 -26.226
5.793 -32.964 -26.416
5.794 -33.034 -26.579
5.795 -33.159 -26.709
5.796 -33.347 -26.800
5.797 -33.608 -26.851
5.798 -33.952 -26.860
5.799 -34.390 -26.833
5.800 -34.937 -26.777
5.801 -35.612 -26.705
5.802 -36.435 -26.632
5.803 -37.435 -26.574
5.804 -38.649 -26.545
5.805 -40.119 -26.563
5.806 -41.891 -26.642
5.807 -43.972 -26.795
5.808 -46.168 -27.036
5.809 -47.698 -27.378
5.810 -47.510 -27.836
5.811 -46.047 -28.427
5.812 -44.423 -29.168
5.813 -43.102 -30.084
5.814 -42.167 -31.210
5.815 -41.612 -32.591
5.816 -41.428 -34.298
5.817 -41.627 -36.448
5.818 -42.254 -39.241
5.819 -43.418 -43.039
5.820 -45.347 -48.047
5.821 -48.616 -49.220
5.822 -55.227 -44.998
5.823 -60.499 -41.743
5.824 -49.533 -39.578
5.825 -44.340 -38.108
5.826 -40.966 -37.107
5.827 -38.482 -36.445
5.828 -36.537 -36.039
5.829 -34.963 -35.833
5.830 -33.663 -35.782
5.831 -32.576 -35.848
5.832 -31.661 -35.996
5.833 -30.888 -36.188
5.834 -30.236 -36.385
5.835 -29.688 -36.548
5.836 -29.230 -36.638
5.837 -28.852 -36.624
5.838 -28.544 -36.481
5.839 -28.301 -36.203
5.840 -28.118 -35.795
5.841 -27.991 -35.279
5.842 -27.918 -34.686
5.843 -27.899 -34.048
5.844 -27.933 -33.397
5.845 -28.023 -32.762
5.846 -28.170 -32.166
5.847 -28.377 -31.629
5.848 -28.647 -31.165
5.849 -28.982 -30.789
5.850 -29.384 -30.510
5.851 -29.852 -30.339
5.852 -30.383 -30.286
5.853 -30.969 -30.362
5.854 -31.592 -30.576
5.855 -32.228 -30.942
5.856 -32.840 -31.472
5.857 -33.382 -32.170
5.858 -33.811 -33.027
5.859 -34.098 -33.983
5.860 -34.245 -34.875
5.861 -34.281 -35.383
5.862 -34.255 -35.164
5.863 -34.221 -34.202
5.864 -34.224 -32.826
5.865 -34.297 -31.368
5.866 -34.459 -30.004
5.867 -34.714 -28.800
5.868 -35.047 -27.770
5.869 -35.418 -26.910
5.870 -35.755 -26.210
5.871 -35.956 -25.658
5.872 -35.913 -25.246
5.873 -35.569 -24.964
5.874 -34.952 -24.803
5.875 -34.153 -24.756
5.876 -33.279 -24.812
5.877 -32.410 -24.958
5.878 -31.594 -25.175
5.879 -30.858 -25.436
5.880 -30.209 -25.704
5.881 -29.647 -25.930
5.882 -29.169 -26.062
5.883 -28.765 -26.052
5.884 -28.429 -25.876
5.885 -28.152 -25.544
5.886 -27.928 -25.089
5.887 -27.749 -24.561
5.888 -27.611 -24.007
5.889 -27.512 -23.465
5.890 -27.449 -22.961
5.891 -27.424 -22.513
5.892 -27.435 -22.132
5.893 -27.484 -21.822
5.894 -27.572 -21.588
5.895 -27.697 -21.431
5.896 -27.857 -21.353
5.897 -28.050 -21.354
5.898 -28.268 -21.437
5.899 -28.504 -21.604
5.900 -28.749 -21.858
5.901 -28.994 -22.204
5.902 -29.231 -22.650
5.903 -29.456 -23.202
5.904 -29.671 -23.873
5.905 -29.882 -24.676
5.906 -30.100 -25.627
5.907 -30.343 -26.746
5.908 -30.631 -28.050
5.909 -30.986 -29.543
5.910 -31.432 -31.165
5.911 -31.996 -32.682
5.912 -32.710 -33.564
5.913 -33.611 -33.295
5.914 -34.753 -32.080
5.915 -36.214 -30.531
5.916 -38.130 -29.023
5.917 -40.754 -27.682
5.918 -44.676 -26.526
5.919 -51.554 -25.544
5.920 -53.432 -24.717
5.921 -45.687 -24.028
5.922 -41.350 -23.463
5.923 -38.505 -23.012
5.924 -36.436 -22.670
5.925 -34.849 -22.430
5.926 -33.592 -22.289
5.927 -32.581 -22.245
5.928 -31.764 -22.296
5.929 -31.107 -22.437
5.930 -30.589 -22.663
5.931 -30.196 -22.962
5.932 -29.919 -23.316
5.933 -29.753 -23.696
5.934 -29.697 -24.058
5.935 -29.753 -24.349
5.936 -29.925 -24.509
5.937 -30.219 -24.495
5.938 -30.645 -24.299
5.939 -31.217 -23.949
5.940 -31.955 -23.500
5.941 -32.882 -23.011
5.942 -34.038 -22.534
5.943 -35.473 -22.105
5.944 -37.266 -21.750
5.945 -39.517 -21.483
5.946 -42.289 -21.312
5.947 -45.092 -21.243
5.948 -45.638 -21.278
5.949 -43.346 -21.416
5.950 -40.715 -21.657
5.951 -38.569 -21.997
5.952 -36.895 -22.433
5.953 -35.584 -22.956
5.954 -34.550 -23.556
5.955 -33.732 -24.217
5.956 -33.088 -24.918
5.957 -32.589 -25.632
5.958 -32.211 -26.332
5.959 -31.941 -26.992
5.960 -31.768 -27.599
5.961 -31.683 -28.156
5.962 -31.683 -28.688
5.963 -31.765 -29.236
5.964 -31.929 -29.848
5.965 -32.173 -30.584
5.966 -32.500 -31.507
5.967 -32.911 -32.696
5.968 -33.407 -34.258
5.969 -33.987 -36.372
5.970 -34.652 -39.395
5.971 -35.396 -44.253
5.972 -36.211 -54.090
5.973 -37.083 -48.310
5.974 -37.990 -41.806
5.975 -38.898 -38.265
5.976 -39.760 -35.972
5.977 -40.519 -34.380
5.978 -41.117 -33.246
5.979 -41.504 -32.434
5.980 -41.654 -31.851
5.981 -41.567 -31.421
5.982 -41.271 -31.069
5.983 -40.807 -30.725
5.984 -40.221 -30.320
5.985 -39.559 -29.808
5.986 -38.864 -29.175
5.987 -38.170 -28.439
5.988 -37.504 -27.642
5.989 -36.889 -26.827
5.990 -36.339 -26.033
5.991 -35.864 -25.288
5.992 -35.471 -24.608
5.993 -35.164 -24.003
5.994 -34.946 -23.475
5.995 -34.817 -23.024
5.996 -34.777 -22.647
5.997 -34.828 -22.340
5.998 -34.966 -22.097
