# Supplementary material for: The 1.06 frequency ratio in the cochlea: evidence and outlook for a natural musical semitone
Source: PeerJ. 2017 Dec 21;5:e4192. doi: 10.7717/peerj.4192 (PMC5745955; doi:10.7717/peerj.4192)
Supplement: Supplemental Information 1 [file peerj-05-4192-s002.txt]

2.273 1191
1.136 994
1.118 1129
1.118 1262
1.118 1411
1.328 1578
1.129 2095
1.041 2365
1.046 2463
1.189 2576
1.144 3063
1.129 962
1.455 1086
1.414 1581
1.121 2235
1.296 1597
1.063 2069
1.097 1948
1.251 2137
1.068 2673
1.285 3913
1.129 1456
3.325 1644
3.438 1343
1.294 4616
1.054 1197
1.338 1961
1.059 1286
1.822 1362
1.128 2482
1.059 1006
1.493 1065
1.480 902
1.067 1336
1.056 1425
1.097 1505
1.106 1651
1.093 1826
1.344 1996
1.238 2681
1.074 1471
1.475 1580
1.607 2329
1.168 1277
1.065 1491
1.152 1589
1.124 1830
1.205 2057
1.045 2478
1.174 2590
1.539 3040
1.142 4680
1.412 1092
1.310 1609
1.167 961
1.296 1122
1.376 1455
1.622 1613
2.171 2616
2.092 832
1.380 1740
1.234 2402
1.500 736
1.193 1105
3.316 1318
1.218 4372
1.140 892
1.055 1017
1.129 1073
1.066 1211
1.272 1292
1.127 1643
1.597 1851
1.065 2957
1.057 3148
1.539 3327
1.302 1503
1.134 1317
1.529 1494
1.297 2285
1.104 1127
1.247 1244
1.062 1551
1.540 1647
1.155 2537
1.134 1478
1.158 1675
1.383 1940
1.262 1015
1.060 1281
1.064 1357
1.070 1444
1.076 1545
1.063 1662
1.348 1767
1.083 695
1.281 753
1.149 964
1.427 1108
1.060 1581
1.144 1675
1.188 1916
1.040 2276
1.052 2368
1.338 2491
1.042 3333
1.253 941
1.163 981
1.068 1140
1.055 1218
1.069 1285
1.338 1373
1.280 1837
2.219 2351
1.385 5216
1.137 1318
1.225 1499
1.093 1837
1.171 2008
1.898 2352
1.473 4464
1.090 6577
1.116 1483
1.210 1655
1.063 2003
1.652 2129
1.090 587
1.382 640
1.220 884
1.331 1078
1.198 1435
1.066 1719
1.194 1833
1.300 2188
1.351 2844
1.190 3842
2.085 1078
1.138 2248
2.640 2558
1.969 1095
1.115 2157
1.252 1275
1.541 950
1.063 1464
1.355 1232
1.172 1429
1.122 1675
1.177 1880
1.055 2212
1.030 3192
3.710 767
1.261 2845
1.104 3589
1.207 1364
1.115 1646
1.600 1835
1.474 595
1.595 877
1.150 1399
1.485 1177
1.448 1747
1.357 2530
1.139 3433
1.307 1179
1.282 1541
1.186 1975
1.185 2343
1.125 2775
1.150 1242
1.092 1428
1.172 1559
1.072 1827
1.389 863
1.068 1198
1.063 1280
1.108 1360
1.061 1506
1.211 1598
1.058 1935
1.057 2002
1.367 1070
3.664 1463
1.750 634
4.916 1109
1.302 714
1.437 930
1.343 1860
1.151 5159
1.069 881
1.263 942
1.061 1190
1.071 1262
1.184 1352
1.047 1600
3.825 1675
1.087 1485
1.373 2179
1.274 2991
1.392 3810
1.374 1771
1.204 2434
1.150 2929
1.185 890
1.096 1055
1.063 1157
1.226 1230
1.063 1507
1.188 1123
1.195 1334
1.063 1593
1.193 1694
1.230 1245
1.064 1531
1.401 712
1.114 998
1.424 1112
1.087 1583
1.840 908
1.539 1671
1.140 1610
1.117 1836
2.120 1546
3.270 1664
1.409 1015
1.508 1430
1.461 617
1.425 902
1.075 1286
1.636 1382
1.067 1177
1.062 1255
1.063 1334
1.352 1417
1.179 1916
1.195 2260
1.263 1415
1.159 1787
1.357 1060
1.828 1438
1.054 2154
1.053 2271
1.229 2392
1.164 2249
1.197 2617
1.187 565
1.319 670
1.216 884
1.055 1075
1.054 1134
1.077 1195
1.110 1287
1.940 1428
1.077 2771
1.283 2985
1.435 3830
1.267 702
1.142 889
1.283 1015
1.083 1302
1.095 1410
1.115 1543
1.200 1721
1.070 2066
1.556 1051
1.775 2424
1.161 4304
1.130 4998
1.193 5646
1.891 776
1.416 1468
1.558 2079
1.633 3239
1.224 843
1.411 1032
2.079 1457
1.213 3028
1.559 3673
1.102 1150
1.088 1267
1.176 1379
1.254 1622
1.068 2034
1.071 2173
1.065 2326
1.221 2477
1.092 3023
1.069 3300
1.155 3528
1.140 4073
1.106 4643
1.048 5136
1.315 5383
1.120 603
1.093 675
1.095 738
1.140 809
1.068 922
1.090 985
1.180 1073
1.064 1266
1.186 1348
1.166 1598
1.053 1863
1.130 1962
1.115 2216
1.095 2471
1.057 2706
1.306 2860
1.305 3736
1.133 4874
1.117 5522
1.288 1079
1.388 1390
1.038 1931
1.138 2004
1.296 901
1.929 1168
1.097 1129
1.219 1239
1.232 1510
1.085 881
1.086 956
1.119 1039
1.083 1162
1.640 1258
1.138 2064
1.708 1150
1.158 1965
1.176 1062
1.055 1249
1.203 1318
1.170 1483
1.053 1735
3.273 1827
1.120 975
1.370 1092
1.064 1496
1.065 1592
1.060 1696
1.412 1797
1.514 2538
1.221 1129
1.289 1378
1.089 1776
1.078 1935
1.255 2086
1.182 2619
1.064 3096
1.741 3295
1.145 793
1.442 908
1.060 1310
1.053 1388
1.048 1463
1.057 1533
1.233 1620
1.632 1998
1.130 3261
1.338 1961
1.059 1286
1.822 1362
1.128 2482
1.043 3725
1.224 3885
2.366 1529
1.512 1320
1.397 1997
1.327 1278
1.363 1264
2.789 1723
1.060 4806
1.439 5096
1.918 814
2.420 1560
1.186 3776
1.104 4479
1.277 764
1.059 975
1.263 1033
1.221 1305
1.595 886
1.056 1413
1.354 1492
1.158 2020
2.136 2338
5.309 963
1.222 848
1.074 1036
1.721 1113
1.263 1915
1.229 1237
1.496 1521
1.495 1077
1.745 1610
