# Supplementary material for: The 1.06 frequency ratio in the cochlea: evidence and outlook for a natural musical semitone
Source: PeerJ. 2017 Dec 21;5:e4192. doi: 10.7717/peerj.4192 (PMC5745955; doi:10.7717/peerj.4192)
Supplement: Data S2 — Left column is time (seconds); middle column is amplitude (linear units) of SOAE at 2,165.5 Hz; right column is amplitude of SOAE at 2,295.5 Hz. [file peerj-05-4192-s003.txt]

time	amp f1 (2165.5Hz)	amp f2 (2295.5Hz)
63		0
63.5		0
64	0	15
64.5	2	0
65	7	0
65.5	0	11
66	3	7
66.5	5	0
67	5.5	0
67.5	2.5	0
68	0	9
68.5	0	12
69	0	12
69.5	0	10
70	0	14
70.5	0	8
71	3	0
71.5	3	0
72	0	15
72.5	0	0
73	5	0
73.5	5	0
74	6	0
74.5	5	0
75	2	10
75.5	0	14
76	0	11
76.5	0	6
77	4	0
77.5	0	11
78	0	10
78.5	0	11
79	0	11
79.5	0	11
80	0	12
80.5	0	9
81	0	12
81.5	0	9
82	0	13
82.5	0	12
83	0	14
83.5	0	12
84	0	14
84.5	2	0
85	4	0
85.5	4	7
86	0	13
86.5	0	5
87	1	9
87.5	0	9
88	0	12
